# Supplementary material for: 2-(4-Methoxy­phen­yl)-6-trifluoro­methyl-1H-pyrrolo[3,2-c]quinoline monohydrate
Source: Acta Crystallogr Sect E Struct Rep Online. 2010 Apr 17;66(Pt 5):o1111–2. doi: 10.1107/S1600536810013644 (PMC2979020; doi:10.1107/S1600536810013644)
Supplement: Supplementary file 1 [file e-66-o1111-sup1.cif]

##############################################################################
###                                                                        ###
###        Electronic paper (Acta Crystallographica Section E)             ###
###                                                                        ###
##############################################################################
#                                                                            #
# This CIF contains the data in a paper accepted for publication in Acta     #
# Crystallographica Section E. It conforms to the requirements of Notes      #
# for Authors for Section E, and has been peer reviewed under the auspices   #
# of the IUCr Commission on Journals.                                        #
#                                                                            #
# Full details of the Crystallographic Information File format               #
# are given in the paper "The Crystallographic Information File (CIF):       #
# a New Standard Archive File for Crystallography" by S. R. Hall, F. H.      #
# Allen and I. D. Brown [Acta Cryst. (1991), A47, 655-685].                  #
#                                                                            #
# The current version of the core CIF dictionary is obtainable from          #
# ftp://ftp.iucr.org/pub/cif_core.dic. The current version number is 2.4.    #
#                                                                            #
# Software is freely available for graphical display of the structure(s) in  #
# this CIF.  For information consult the CIF home page http://www.iucr.org/  #
# cif/home.html                                                              #
#                                                                            #
# This file may be used for bona fide research purposes within the           #
# scientific community so long as proper attribution is given to the journal # 
# article from which it was obtained.                                        #
#                                                                            #
##############################################################################
                                             
data_I
_audit_creation_method     SHELXL-97
_chemical_name_systematic
;
2-(4-Methoxyphenyl)-6-trifluoromethyl-1<i>H</i>-pyrrolo[3,2-<i>c</i>]quinoline
monohydrate
;
_chemical_name_common     ?
_chemical_formula_moiety     'C19 H13 F3 N2 O, H2 O'
_chemical_formula_sum     'C19 H15 F3 N2 O2'
_chemical_formula_iupac     'C19 H13 F3 N2 O, H2 O'
_chemical_formula_weight     360.33
_chemical_melting_point     ?
_symmetry_cell_setting     monoclinic
_symmetry_space_group_name_H-M     'P 21/c'
_symmetry_space_group_name_Hall     '-P 2ybc'
loop_
    _symmetry_equiv_pos_as_xyz
    'x, y, z'
    '-x, y+1/2, -z+1/2'
    '-x, -y, -z'
    'x, -y-1/2, z-1/2'
_cell_length_a     13.8380(10)
_cell_length_b     7.0432(5)
_cell_length_c     17.758(2)
_cell_angle_alpha     90.00
_cell_angle_beta     102.743(8)
_cell_angle_gamma     90.00
_cell_volume     1688.2(2)
_cell_formula_units_Z     4
_cell_measurement_reflns_used     3587
_cell_measurement_theta_min     3.2685
_cell_measurement_theta_max     75.1971
_cell_measurement_temperature     295(2)
_exptl_crystal_description     plate
_exptl_crystal_colour     colourless
_exptl_crystal_size_max     0.4
_exptl_crystal_size_mid     0.2
_exptl_crystal_size_min     0.1
_exptl_crystal_density_diffrn     1.418
_exptl_crystal_density_meas     ?
_exptl_crystal_density_method     'not measured'
_exptl_crystal_F_000     744
_exptl_absorpt_coefficient_mu     0.987
_exptl_absorpt_correction_type     'multi-scan'
_exptl_absorpt_process_details     '(CrysAlis Pro; Oxford Diffraction, 2009)'
_exptl_absorpt_correction_T_min     0.33962
_exptl_absorpt_correction_T_max     1.00000
_exptl_special_details
;
;
_diffrn_ambient_temperature     295(2)
_diffrn_radiation_type     CuK\a
_diffrn_radiation_wavelength     1.54178
_diffrn_radiation_source     'SuperNova (Cu) X-ray Source'
_diffrn_radiation_monochromator     'mirror'
_diffrn_measurement_device_type
                  'Oxford Diffraction SuperNova (single source at offset) Atlas'
_diffrn_measurement_method     \w
_diffrn_detector_area_resol_mean     5.2679
_diffrn_reflns_number     5601
_diffrn_reflns_av_R_equivalents     0.0126
_diffrn_reflns_av_sigmaI/netI     0.0148
_diffrn_reflns_theta_min     3.27
_diffrn_reflns_theta_max     75.32
_diffrn_reflns_theta_full     70.00
_diffrn_measured_fraction_theta_max     0.947
_diffrn_measured_fraction_theta_full     0.978
_diffrn_reflns_limit_h_min     -17
_diffrn_reflns_limit_h_max     15
_diffrn_reflns_limit_k_min     -8
_diffrn_reflns_limit_k_max     5
_diffrn_reflns_limit_l_min     -22
_diffrn_reflns_limit_l_max     19
_refine_special_details
;
Refinement of <i>F</i>^2^ against ALL reflections. The weighted <i>R</i>-factor
wR and goodness of fit <i>S</i> are based on <i>F</i>^2^, conventional
<i>R</i>-factors <i>R</i> are based on <i>F</i>, with <i>F</i> set to zero for
negative <i>F</i>^2^. The threshold expression of <i>F</i>^2^ >
\s(<i>F</i>^2^) is used only for calculating <i>R</i>-factors(gt) etc. and is
not relevant to the choice of reflections for refinement. <i>R</i>-factors
based on <i>F</i>^2^ are statistically about twice as large as those based on
<i>F</i>, and <i>R</i>- factors based on ALL data will be even larger.
;
_reflns_number_total     3304
_reflns_number_gt     2767
_reflns_threshold_expression     I>2\s(I)
_refine_ls_structure_factor_coef     Fsqd
_refine_ls_matrix_type     full
_refine_ls_R_factor_all     0.0472
_refine_ls_R_factor_gt     0.0412
_refine_ls_wR_factor_gt     0.1227
_refine_ls_wR_factor_ref     0.1279
_refine_ls_goodness_of_fit_ref     1.070
_refine_ls_restrained_S_all     1.070
_refine_ls_number_reflns     3304
_refine_ls_number_parameters     296
_refine_ls_number_restraints     0
_refine_ls_hydrogen_treatment     refall
_refine_ls_weighting_scheme     calc
_refine_ls_weighting_details
         'calc w=1/[\s^2^(Fo^2^)+(0.0763P)^2^+0.1838P] where P=(Fo^2^+2Fc^2^)/3'
_atom_sites_solution_hydrogens     geom
_atom_sites_solution_primary     direct
_atom_sites_solution_secondary     difmap
_refine_ls_shift/su_max     0.009
_refine_ls_shift/su_mean     0.001
_refine_diff_density_max     0.194
_refine_diff_density_min     -0.208
_refine_ls_extinction_method     'SHELXL97 (Sheldrick, 2008)'
_refine_ls_extinction_coef     0.0039(10)
_refine_ls_extinction_expression
                                  'Fc^*^=kFc[1+0.001xFc^2^\l^3^/sin(2\q)]^-1/4^'
loop_
    _atom_type_symbol
    _atom_type_description
    _atom_type_scat_dispersion_real
    _atom_type_scat_dispersion_imag
    _atom_type_scat_source
    'C' 'C' 0.0181 0.0091
                         'International Tables Vol C Tables 4.2.6.8 and 6.1.1.4'
    'H' 'H' 0.0000 0.0000
                         'International Tables Vol C Tables 4.2.6.8 and 6.1.1.4'
    'N' 'N' 0.0311 0.0180
                         'International Tables Vol C Tables 4.2.6.8 and 6.1.1.4'
    'O' 'O' 0.0492 0.0322
                         'International Tables Vol C Tables 4.2.6.8 and 6.1.1.4'
    'F' 'F' 0.0727 0.0534
                         'International Tables Vol C Tables 4.2.6.8 and 6.1.1.4'
_computing_data_collection     'CrysAlis Pro (Oxford Diffraction, 2009))'
_computing_cell_refinement     'CrysAlis Pro (Oxford Diffraction, 2009))'
_computing_data_reduction     'CrysAlis Pro (Oxford Diffraction, 2009))'
_computing_structure_solution     'SIR92 (Altomare <i>et al.</i>,  1993)'
_computing_structure_refinement     'SHELXL97 (Sheldrick, 2008)'
_computing_molecular_graphics
;
<i>Stereochemical Workstation Operation Manual</i> (Siemens, 1989) and
<i>Mercury</i> (Macrae <i>et al.</i>,  2008)
;
_computing_publication_material     'SHELXL97 (Sheldrick, 2008)'
loop_
    _atom_site_type_symbol
    _atom_site_label
    _atom_site_fract_x
    _atom_site_fract_y
    _atom_site_fract_z
    _atom_site_U_iso_or_equiv
    _atom_site_adp_type
    _atom_site_calc_flag
    _atom_site_refinement_flags
    _atom_site_occupancy
    _atom_site_disorder_assembly
    _atom_site_disorder_group
    N N1 0.78945(9) 0.29250(19) 0.16925(7) 0.0550(3) Uani d . 1 . .
    C C2 0.88353(11) 0.3157(3) 0.20243(8) 0.0585(4) Uani d . 1 . .
    H H2 0.9306(14) 0.344(3) 0.1687(10) 0.071(5) Uiso d . 1 . .
    C C3 0.92113(10) 0.3055(2) 0.28263(8) 0.0510(3) Uani d . 1 . .
    C C4 0.85387(10) 0.26693(18) 0.32912(7) 0.0439(3) Uani d . 1 . .
    C C5 0.75150(10) 0.24194(18) 0.29686(8) 0.0457(3) Uani d . 1 . .
    C C6 0.67970(11) 0.2042(2) 0.34033(9) 0.0564(4) Uani d . 1 . .
    H H6 0.6994(13) 0.196(3) 0.3971(11) 0.069(5) Uiso d . 1 . .
    C C7 0.58263(12) 0.1830(3) 0.30423(10) 0.0684(5) Uani d . 1 . .
    H H7 0.5303(15) 0.158(3) 0.3354(11) 0.080(6) Uiso d . 1 . .
    C C8 0.55295(12) 0.1992(3) 0.22380(10) 0.0668(4) Uani d . 1 . .
    H H8 0.4799(16) 0.183(3) 0.1986(11) 0.080(6) Uiso d . 1 . .
    C C9 0.62098(11) 0.2358(2) 0.18026(9) 0.0564(4) Uani d . 1 . .
    C C91 0.58623(13) 0.2559(3) 0.09412(11) 0.0790(6) Uani d . 1 . .
    F F91A 0.48893(9) 0.2321(3) 0.07127(7) 0.1234(6) Uani d . 1 . .
    F F91B 0.62834(10) 0.1319(2) 0.05506(7) 0.1118(5) Uani d . 1 . .
    F F91C 0.60642(9) 0.4282(2) 0.06897(7) 0.1051(5) Uani d . 1 . .
    C C10 0.72299(10) 0.25735(19) 0.21521(8) 0.0474(3) Uani d . 1 . .
    N N11 0.90552(8) 0.26236(16) 0.40374(6) 0.0451(3) Uani d . 1 . .
    H H11 0.8790(14) 0.233(2) 0.4455(11) 0.065(5) Uiso d . 1 . .
    C C12 1.00454(10) 0.2982(2) 0.40618(8) 0.0472(3) Uani d . 1 . .
    C C13 1.01616(10) 0.3251(2) 0.33251(8) 0.0560(4) Uani d . 1 . .
    H H13 1.0773(14) 0.354(3) 0.3175(10) 0.073(5) Uiso d . 1 . .
    C C14 1.07851(10) 0.30124(19) 0.47970(8) 0.0469(3) Uani d . 1 . .
    C C15 1.17510(10) 0.3653(2) 0.48185(9) 0.0557(4) Uani d . 1 . .
    H H15 1.1925(12) 0.408(3) 0.4342(10) 0.067(5) Uiso d . 1 . .
    C C16 1.24628(11) 0.3636(2) 0.54972(9) 0.0590(4) Uani d . 1 . .
    H H16 1.3115(14) 0.409(3) 0.5519(10) 0.072(5) Uiso d . 1 . .
    C C17 1.22347(10) 0.3006(2) 0.61766(8) 0.0528(3) Uani d . 1 . .
    C C18 1.12861(11) 0.2388(2) 0.61730(9) 0.0547(4) Uani d . 1 . .
    H H18 1.1117(13) 0.195(2) 0.6656(11) 0.064(5) Uiso d . 1 . .
    C C19 1.05731(10) 0.2390(2) 0.54829(8) 0.0525(3) Uani d . 1 . .
    H H19 0.9913(14) 0.193(2) 0.5499(10) 0.064(5) Uiso d . 1 . .
    O O20 1.29904(8) 0.30707(18) 0.68177(6) 0.0660(3) Uani d . 1 . .
    C C21 1.27720(15) 0.2604(3) 0.75398(10) 0.0669(5) Uani d . 1 . .
    H H21A 1.3371(18) 0.280(3) 0.7903(13) 0.090(7) Uiso d . 1 . .
    H H21B 1.2269(17) 0.345(3) 0.7653(12) 0.089(6) Uiso d . 1 . .
    H H21C 1.2575(14) 0.133(3) 0.7546(11) 0.078(6) Uiso d . 1 . .
    O O1W 0.81044(9) 0.12279(19) 0.51922(6) 0.0610(3) Uani d . 1 . .
    H H1W1 0.7916(17) 0.165(3) 0.5623(13) 0.092(7) Uiso d . 1 . .
    H H1W2 0.802(2) 0.008(4) 0.5170(15) 0.121(10) Uiso d . 1 . .
loop_
    _atom_site_aniso_label
    _atom_site_aniso_U_11
    _atom_site_aniso_U_22
    _atom_site_aniso_U_33
    _atom_site_aniso_U_12
    _atom_site_aniso_U_13
    _atom_site_aniso_U_23
    N1 0.0483(6) 0.0776(8) 0.0393(6) 0.0045(6) 0.0100(5) -0.0023(5)
    C2 0.0472(7) 0.0893(11) 0.0408(7) 0.0035(7) 0.0132(6) 0.0002(7)
    C3 0.0445(7) 0.0674(8) 0.0416(7) 0.0037(6) 0.0105(5) -0.0016(6)
    C4 0.0430(7) 0.0504(7) 0.0378(6) 0.0029(5) 0.0077(5) -0.0014(5)
    C5 0.0448(7) 0.0500(7) 0.0414(7) 0.0012(5) 0.0076(5) -0.0008(5)
    C6 0.0491(8) 0.0735(9) 0.0463(7) -0.0054(7) 0.0100(6) 0.0035(7)
    C7 0.0489(8) 0.0975(12) 0.0597(9) -0.0095(8) 0.0143(7) 0.0046(9)
    C8 0.0443(8) 0.0930(12) 0.0600(9) -0.0049(8) 0.0046(7) -0.0004(8)
    C9 0.0463(8) 0.0711(9) 0.0487(8) 0.0016(6) 0.0043(6) -0.0033(6)
    C91 0.0496(9) 0.1272(17) 0.0557(10) -0.0007(10) 0.0016(7) -0.0078(10)
    F91A 0.0517(6) 0.2442(19) 0.0643(7) -0.0149(8) -0.0089(5) 0.0008(8)
    F91B 0.0891(8) 0.1757(14) 0.0664(6) -0.0034(8) 0.0080(6) -0.0496(8)
    F91C 0.0881(8) 0.1500(12) 0.0710(7) 0.0129(8) 0.0040(6) 0.0398(8)
    C10 0.0460(7) 0.0539(7) 0.0415(7) 0.0029(5) 0.0080(6) -0.0027(5)
    N11 0.0421(6) 0.0557(6) 0.0369(5) 0.0007(4) 0.0074(4) 0.0000(4)
    C12 0.0403(6) 0.0557(7) 0.0446(7) 0.0039(5) 0.0068(5) -0.0019(5)
    C13 0.0410(7) 0.0829(10) 0.0446(7) 0.0022(7) 0.0108(6) 0.0002(7)
    C14 0.0412(7) 0.0537(7) 0.0444(7) 0.0042(5) 0.0061(5) -0.0023(5)
    C15 0.0445(7) 0.0705(9) 0.0514(8) -0.0003(6) 0.0090(6) 0.0010(7)
    C16 0.0412(7) 0.0743(10) 0.0596(8) -0.0019(7) 0.0069(6) -0.0005(7)
    C17 0.0430(7) 0.0580(8) 0.0515(7) 0.0063(6) -0.0022(6) -0.0032(6)
    C18 0.0495(8) 0.0667(9) 0.0457(8) 0.0007(6) 0.0054(6) 0.0027(6)
    C19 0.0415(7) 0.0682(9) 0.0459(7) -0.0012(6) 0.0057(6) -0.0004(6)
    O20 0.0488(6) 0.0855(8) 0.0553(6) 0.0016(5) -0.0065(5) -0.0003(5)
    C21 0.0688(11) 0.0694(11) 0.0532(9) 0.0023(8) -0.0063(8) -0.0012(8)
    O1W 0.0696(7) 0.0718(8) 0.0449(5) -0.0025(6) 0.0199(5) 0.0002(5)
_geom_special_details
;
All s.u.'s (except the s.u. in the dihedral angle between two l.s. planes) are
estimated using the full covariance matrix. The cell s.u.'s are taken into
account individually in the estimation of s.u.'s in distances, angles and
torsion angles; correlations between s.u.'s in cell parameters are only used
when they are defined by crystal symmetry. An approximate (isotropic)
treatment of cell s.u.'s is used for estimating s.u.'s involving l.s. planes.
;
loop_
    _geom_bond_atom_site_label_1
    _geom_bond_atom_site_label_2
    _geom_bond_site_symmetry_2
    _geom_bond_distance
    _geom_bond_publ_flag
    N1 C2 . 1.3155(19) ?
    N1 C10 . 1.3800(18) ?
    C2 C3 . 1.4061(19) ?
    C2 H2 . 1.00(2) ?
    C3 C4 . 1.4004(19) ?
    C3 C13 . 1.4210(19) ?
    C4 N11 . 1.3601(17) ?
    C4 C5 . 1.4170(19) ?
    C5 C6 . 1.411(2) ?
    C5 C10 . 1.4202(19) ?
    C6 C7 . 1.363(2) ?
    C6 H6 . 0.987(19) ?
    C7 C8 . 1.401(2) ?
    C7 H7 . 1.02(2) ?
    C8 C9 . 1.368(2) ?
    C8 H8 . 1.02(2) ?
    C9 C10 . 1.419(2) ?
    C9 C91 . 1.506(2) ?
    C91 F91B . 1.327(2) ?
    C91 F91A . 1.328(2) ?
    C91 F91C . 1.344(3) ?
    N11 C12 . 1.3845(17) ?
    N11 H11 . 0.92(2) ?
    C12 C13 . 1.3662(19) ?
    C12 C14 . 1.4707(18) ?
    C13 H13 . 0.96(2) ?
    C14 C19 . 1.385(2) ?
    C14 C15 . 1.403(2) ?
    C15 C16 . 1.378(2) ?
    C15 H15 . 0.977(18) ?
    C16 C17 . 1.386(2) ?
    C16 H16 . 0.950(19) ?
    C17 O20 . 1.3663(16) ?
    C17 C18 . 1.382(2) ?
    C18 C19 . 1.394(2) ?
    C18 H18 . 0.988(19) ?
    C19 H19 . 0.977(19) ?
    O20 C21 . 1.419(2) ?
    C21 H21A . 0.94(2) ?
    C21 H21B . 0.97(2) ?
    C21 H21C . 0.94(2) ?
    O1W H1W1 . 0.91(2) ?
    O1W H1W2 . 0.82(3) ?
loop_
    _geom_angle_atom_site_label_1
    _geom_angle_atom_site_label_2
    _geom_angle_atom_site_label_3
    _geom_angle_site_symmetry_1
    _geom_angle_site_symmetry_3
    _geom_angle
    _geom_angle_publ_flag
    C2 N1 C10 . . 118.69(12) ?
    N1 C2 C3 . . 123.77(13) ?
    N1 C2 H2 . . 117.9(10) ?
    C3 C2 H2 . . 118.3(10) ?
    C4 C3 C2 . . 117.49(13) ?
    C4 C3 C13 . . 107.18(12) ?
    C2 C3 C13 . . 135.34(14) ?
    N11 C4 C3 . . 107.71(12) ?
    N11 C4 C5 . . 130.89(12) ?
    C3 C4 C5 . . 121.39(12) ?
    C6 C5 C4 . . 124.31(13) ?
    C6 C5 C10 . . 120.15(13) ?
    C4 C5 C10 . . 115.54(12) ?
    C7 C6 C5 . . 120.19(14) ?
    C7 C6 H6 . . 119.7(11) ?
    C5 C6 H6 . . 120.1(11) ?
    C6 C7 C8 . . 120.51(15) ?
    C6 C7 H7 . . 120.5(11) ?
    C8 C7 H7 . . 119.0(11) ?
    C9 C8 C7 . . 120.52(15) ?
    C9 C8 H8 . . 120.9(12) ?
    C7 C8 H8 . . 118.6(12) ?
    C8 C9 C10 . . 121.00(14) ?
    C8 C9 C91 . . 119.11(14) ?
    C10 C9 C91 . . 119.88(14) ?
    F91B C91 F91A . . 106.84(17) ?
    F91B C91 F91C . . 105.85(17) ?
    F91A C91 F91C . . 106.47(18) ?
    F91B C91 C9 . . 112.99(17) ?
    F91A C91 C9 . . 111.93(16) ?
    F91C C91 C9 . . 112.29(16) ?
    N1 C10 C5 . . 123.12(13) ?
    N1 C10 C9 . . 119.26(13) ?
    C5 C10 C9 . . 117.63(13) ?
    C4 N11 C12 . . 109.27(11) ?
    C4 N11 H11 . . 124.9(11) ?
    C12 N11 H11 . . 125.7(11) ?
    C13 C12 N11 . . 108.67(12) ?
    C13 C12 C14 . . 129.95(13) ?
    N11 C12 C14 . . 121.38(12) ?
    C12 C13 C3 . . 107.17(12) ?
    C12 C13 H13 . . 126.2(11) ?
    C3 C13 H13 . . 126.6(11) ?
    C19 C14 C15 . . 117.58(13) ?
    C19 C14 C12 . . 122.34(12) ?
    C15 C14 C12 . . 120.07(13) ?
    C16 C15 C14 . . 120.92(14) ?
    C16 C15 H15 . . 119.7(10) ?
    C14 C15 H15 . . 119.4(10) ?
    C15 C16 C17 . . 120.54(14) ?
    C15 C16 H16 . . 121.5(11) ?
    C17 C16 H16 . . 117.9(11) ?
    O20 C17 C18 . . 124.48(14) ?
    O20 C17 C16 . . 115.81(13) ?
    C18 C17 C16 . . 119.70(13) ?
    C17 C18 C19 . . 119.43(14) ?
    C17 C18 H18 . . 120.1(11) ?
    C19 C18 H18 . . 120.5(11) ?
    C14 C19 C18 . . 121.83(14) ?
    C14 C19 H19 . . 120.8(10) ?
    C18 C19 H19 . . 117.4(10) ?
    C17 O20 C21 . . 117.95(13) ?
    O20 C21 H21A . . 104.7(14) ?
    O20 C21 H21B . . 110.5(13) ?
    H21A C21 H21B . . 109.4(17) ?
    O20 C21 H21C . . 110.6(12) ?
    H21A C21 H21C . . 110.3(17) ?
    H21B C21 H21C . . 111.1(18) ?
    H1W1 O1W H1W2 . . 107(2) ?
loop_
    _geom_torsion_atom_site_label_1
    _geom_torsion_atom_site_label_2
    _geom_torsion_atom_site_label_3
    _geom_torsion_atom_site_label_4
    _geom_torsion_site_symmetry_1
    _geom_torsion_site_symmetry_2
    _geom_torsion_site_symmetry_3
    _geom_torsion_site_symmetry_4
    _geom_torsion
    _geom_torsion_publ_flag
    C10 N1 C2 C3 . . . . 0.5(3) ?
    N1 C2 C3 C4 . . . . 0.5(3) ?
    N1 C2 C3 C13 . . . . -179.65(17) ?
    C2 C3 C4 N11 . . . . 179.62(13) ?
    C13 C3 C4 N11 . . . . -0.26(16) ?
    C2 C3 C4 C5 . . . . -1.0(2) ?
    C13 C3 C4 C5 . . . . 179.15(13) ?
    N11 C4 C5 C6 . . . . -0.2(2) ?
    C3 C4 C5 C6 . . . . -179.49(14) ?
    N11 C4 C5 C10 . . . . 179.70(13) ?
    C3 C4 C5 C10 . . . . 0.45(19) ?
    C4 C5 C6 C7 . . . . 179.73(15) ?
    C10 C5 C6 C7 . . . . -0.2(2) ?
    C5 C6 C7 C8 . . . . -0.3(3) ?
    C6 C7 C8 C9 . . . . 0.2(3) ?
    C7 C8 C9 C10 . . . . 0.3(3) ?
    C7 C8 C9 C91 . . . . -178.87(18) ?
    C8 C9 C91 F91B . . . . -121.27(19) ?
    C10 C9 C91 F91B . . . . 59.5(2) ?
    C8 C9 C91 F91A . . . . -0.6(3) ?
    C10 C9 C91 F91A . . . . -179.81(17) ?
    C8 C9 C91 F91C . . . . 119.09(18) ?
    C10 C9 C91 F91C . . . . -60.1(2) ?
    C2 N1 C10 C5 . . . . -1.0(2) ?
    C2 N1 C10 C9 . . . . 178.74(15) ?
    C6 C5 C10 N1 . . . . -179.48(14) ?
    C4 C5 C10 N1 . . . . 0.6(2) ?
    C6 C5 C10 C9 . . . . 0.7(2) ?
    C4 C5 C10 C9 . . . . -179.21(12) ?
    C8 C9 C10 N1 . . . . 179.42(16) ?
    C91 C9 C10 N1 . . . . -1.4(2) ?
    C8 C9 C10 C5 . . . . -0.8(2) ?
    C91 C9 C10 C5 . . . . 178.39(15) ?
    C3 C4 N11 C12 . . . . 0.29(15) ?
    C5 C4 N11 C12 . . . . -179.04(13) ?
    C4 N11 C12 C13 . . . . -0.21(16) ?
    C4 N11 C12 C14 . . . . -179.70(12) ?
    N11 C12 C13 C3 . . . . 0.05(17) ?
    C14 C12 C13 C3 . . . . 179.47(14) ?
    C4 C3 C13 C12 . . . . 0.12(17) ?
    C2 C3 C13 C12 . . . . -179.72(18) ?
    C13 C12 C14 C19 . . . . -168.59(16) ?
    N11 C12 C14 C19 . . . . 10.8(2) ?
    C13 C12 C14 C15 . . . . 10.1(2) ?
    N11 C12 C14 C15 . . . . -170.52(13) ?
    C19 C14 C15 C16 . . . . 0.8(2) ?
    C12 C14 C15 C16 . . . . -177.96(14) ?
    C14 C15 C16 C17 . . . . -0.8(2) ?
    C15 C16 C17 O20 . . . . -179.21(14) ?
    C15 C16 C17 C18 . . . . 0.0(2) ?
    O20 C17 C18 C19 . . . . 179.80(14) ?
    C16 C17 C18 C19 . . . . 0.6(2) ?
    C15 C14 C19 C18 . . . . -0.1(2) ?
    C12 C14 C19 C18 . . . . 178.60(13) ?
    C17 C18 C19 C14 . . . . -0.6(2) ?
    C18 C17 O20 C21 . . . . -4.8(2) ?
    C16 C17 O20 C21 . . . . 174.42(15) ?
loop_
    _geom_hbond_atom_site_label_D
    _geom_hbond_atom_site_label_H
    _geom_hbond_atom_site_label_A
    _geom_hbond_site_symmetry_A
    _geom_hbond_distance_DH
    _geom_hbond_distance_HA
    _geom_hbond_distance_DA
    _geom_hbond_angle_DHA
    C6 H6 O1W . 0.987(19) 2.42(2) 3.340(2) 155(2)
    N11 H11 O1W . 0.92(2) 1.94(2) 2.845(2) 167(2)
    C19 H19 O1W . 0.977(19) 2.49(2) 3.439(2) 164.0(10)
    C8 H8 O20 4_465 1.02(2) 2.45(2) 3.427(2) 160(2)
    O1W H1W1 N1 4_566 0.91(2) 1.93(2) 2.807(2) 161(2)
    C21 H21C CgA 3_756 0.94(2) 2.83(2) 3.550(2) 135(2)
    C21 H21B CgB 3_766 0.97(2) 2.72(2) 3.503(2) 138(2)
    O1W H1W2 CgD 3_756 0.82(3) 2.62(3) 3.310(2) 143(2)
data_global
_journal_date_recd_electronic     2010-03-17
_journal_date_accepted     2010-04-13
_journal_name_full     'Acta Crystallographica, Section E'
_journal_year     2010
_journal_volume     66
_journal_issue      5
_journal_page_first     o1111
_journal_page_last     o1112
_journal_paper_category     QO
_journal_coeditor_code     IM2190
_publ_contact_author
;
Maciej Kubicki
Faculty of Chemistry
Adam Mickiewicz University
Grunwaldzka 6
60-780 Pozna\'n
Poland
;
_publ_contact_author_email     mkubicki@amu.edu.pl
_publ_section_title
;
2-(4-Methoxyphenyl)-6-trifluoromethyl-1<i>H</i>-pyrrolo[3,2-<i>c</i>]quinoline
monohydrate
;
loop_
    _publ_author_name
    _publ_author_address
    'Dutkiewicz, Grzegorz'
;
Department of Chemistry
Adam Mickiewicz University
Grunwaldzka 6
60-780 Pozna\'n
Poland
;
    'Mayekar, Anil N.'
;
Department of Studies in Chemistry
University of Mysore
Manasagangotri, Mysore 570 006
India
;
    'Yathirajan, H. S.'
;
Department of Studies in Chemistry
University of Mysore
Manasagangotri, Mysore 570 006
India
;
    'Narayana, B.'
;
Department of Studies in Chemistry
Mangalore University
Mangalagangotri 574 199
India
;
    'Kubicki, Maciej'
;
Department of Chemistry
Adam Mickiewicz University
Grunwaldzka 6
60-780 Pozna\'n
Poland
;
