# Supplementary material for: 2-(4-Methoxy­phen­yl)-6-trifluoro­methyl-1H-pyrrolo[3,2-c]quinoline monohydrate
Source: Acta Crystallogr Sect E Struct Rep Online. 2010 Apr 17;66(Pt 5):o1111–2. doi: 10.1107/S1600536810013644 (PMC2979020; doi:10.1107/S1600536810013644)
Supplement: Supplementary file 2 [file e-66-o1111-Isup2.hkl]

#
# h,k,l, Fc-squared, Fo-squared, sigma(Fo-squared) and status flag
#
data_I
_shelx_title ' hsy745 in P2(1)/c'
_shelx_refln_list_code          4
_shelx_F_calc_maximum      103.55
_exptl_crystal_F_000       744.00
_reflns_d_resolution_high  0.7969
 
loop_
 _symmetry_equiv_pos_as_xyz
 'x, y, z'
 '-x, y+1/2, -z+1/2'
 '-x, -y, -z'
 'x, -y-1/2, z-1/2'
 
_cell_length_a    13.8379
_cell_length_b     7.0432
_cell_length_c    17.7584
_cell_angle_alpha  90.000
_cell_angle_beta  102.743
_cell_angle_gamma  90.000
 
_shelx_F_squared_multiplier     1.000
 
loop_
 _refln_index_h
 _refln_index_k
 _refln_index_l
 _refln_F_squared_calc
 _refln_F_squared_meas
 _refln_F_squared_sigma
 _refln_observed_status
   1   0   0      744.52      711.90      9.06 o
   2   0   0     1504.69     1442.12     12.76 o
   3   0   0       42.29       45.56      1.02 o
   4   0   0       12.78       11.85      0.74 o
   5   0   0      111.86       92.48      1.90 o
   6   0   0     1351.38     1617.73      8.67 o
   7   0   0       56.11       61.11      1.89 o
   8   0   0      373.02      404.46      4.80 o
   9   0   0      150.71      138.79      3.13 o
  10   0   0     1158.85     1315.14     11.58 o
  11   0   0       10.16       10.74      1.12 o
  12   0   0       55.57       50.38      2.04 o
  13   0   0       89.32       91.55      2.72 o
  14   0   0       59.52       50.72      1.95 o
  15   0   0        2.57        1.76      0.67 o
  16   0   0       45.10       47.52      1.15 o
   2   1   0     3997.91     3879.96    114.93 o
   4   1   0     4119.25     4325.09     48.21 o
   5   1   0     1156.23     1062.78      4.45 o
   6   1   0      305.70      248.07      3.88 o
   7   1   0     2012.27     2343.31      7.93 o
   8   1   0       45.39       35.62      1.09 o
   9   1   0      404.99      416.98     11.52 o
  10   1   0        8.04        8.37      0.68 o
  11   1   0       15.92       12.25      0.84 o
  12   1   0      102.65      112.03      4.72 o
  13   1   0        0.25        0.38      0.62 o
  14   1   0        0.00        0.20      0.88 o
  15   1   0       12.40       14.44      1.17 o
  16   1   0       44.36       50.73      1.41 o
   1   2   0     1765.80     1717.74     12.12 o
   2   2   0        7.04        8.90      0.27 o
   3   2   0        8.51        8.98      0.44 o
   4   2   0      570.38      569.50      7.35 o
   5   2   0     2217.17     2255.74      9.41 o
   6   2   0      659.46      784.42     10.14 o
   7   2   0       70.87       74.13      2.66 o
   8   2   0       79.69       99.81      2.77 o
   9   2   0       26.95       31.64      1.70 o
  10   2   0      166.41      176.27      2.30 o
  11   2   0        2.91        3.49      1.04 o
  12   2   0       15.75       14.75      1.50 o
  13   2   0       34.29       35.96      2.09 o
  14   2   0      134.77      126.09      3.25 o
  15   2   0        6.34        7.56      0.97 o
  16   2   0        4.07        3.32      0.55 o
   1   3   0      487.30      490.16      3.46 o
   2   3   0       61.68       50.26      0.73 o
   3   3   0       63.23       68.69      1.41 o
   4   3   0       80.04       79.24      2.03 o
   5   3   0       27.43       22.38      1.29 o
   6   3   0      226.45      236.36      3.99 o
   7   3   0      242.05      297.73      4.66 o
   8   3   0       17.98       13.25      1.18 o
   9   3   0        0.34        0.72      0.53 o
  10   3   0       28.00       34.86      1.28 o
  11   3   0      125.79      129.79      2.32 o
  12   3   0       32.69       33.97      1.28 o
  13   3   0       59.11       61.46      1.45 o
  14   3   0       41.34       40.51      1.24 o
  15   3   0        0.62        0.83      0.39 o
   0   4   0     2054.16     2271.51     12.42 o
   1   4   0       73.15       73.23      2.23 o
   2   4   0       27.09       32.98      0.92 o
   3   4   0       55.08       49.29      1.56 o
   4   4   0        0.05       -0.41      0.53 o
   5   4   0      911.39      940.01      7.52 o
   6   4   0      320.23      343.48      4.69 o
   7   4   0       65.37       58.98      2.17 o
   8   4   0       91.71       90.65      2.46 o
   9   4   0        0.46        1.27      0.95 o
  10   4   0        0.33       -0.07      0.60 o
  11   4   0       16.19       15.16      1.04 o
  12   4   0       10.05       11.94      0.71 o
  13   4   0        7.47        8.51      0.72 o
  14   4   0       59.81       55.90      1.61 o
   1   5   0      268.46      275.12      4.35 o
   2   5   0        9.30       11.15      1.38 o
   3   5   0       34.08       35.49      1.09 o
   4   5   0        2.54        2.48      0.42 o
   5   5   0       10.45        9.62      0.61 o
   6   5   0        0.03        0.34      0.41 o
   7   5   0      100.93       99.24      1.79 o
   8   5   0       10.66       13.53      1.56 o
   9   5   0       21.41       22.27      1.58 o
  10   5   0        2.76        2.06      0.74 o
  11   5   0        6.44        7.55      1.58 o
  12   5   0        1.98        1.45      0.81 o
  13   5   0       60.92       64.29      1.70 o
   0   6   0      116.78      107.28      2.66 o
   1   6   0        0.27        0.63      0.59 o
   2   6   0       50.24       37.09      1.19 o
   3   6   0        4.07        6.15      0.65 o
   4   6   0       22.90       15.21      0.66 o
   5   6   0       27.09       33.84      1.73 o
   6   6   0       33.76       34.30      1.16 o
   7   6   0        4.35        4.45      0.60 o
   8   6   0       31.10       35.93      1.85 o
   9   6   0       51.86       51.80      2.08 o
  10   6   0       16.44       17.14      1.25 o
  11   6   0        0.00       -0.07      0.62 o
  12   6   0        4.56        3.40      0.47 o
   1   7   0       39.42       38.36      1.24 o
   2   7   0        0.11        0.50      0.54 o
   3   7   0       15.77       15.40      0.82 o
   4   7   0        0.06       -0.12      0.53 o
   5   7   0        1.19        1.65      0.70 o
   6   7   0        2.62        1.46      0.65 o
   7   7   0        7.04        5.10      0.60 o
   9   7   0        1.89        0.35      0.47 o
  10   7   0        2.57        1.79      0.38 o
   0   8   0       11.17       12.71      0.96 o
   1   8   0        0.00        0.09      0.43 o
   2   8   0       39.23       39.07      1.39 o
   3   8   0       14.19       16.27      0.97 o
   4   8   0        0.92        1.15      0.50 o
   5   8   0        0.67        0.80      0.42 o
   6   8   0        1.39        0.99      0.30 o
 -16   1   1        0.04        0.00      0.50 o
 -15   1   1       18.47       21.17      1.40 o
 -14   1   1        0.45        0.73      0.88 o
 -13   1   1        8.91        7.19      0.77 o
 -12   1   1        1.39        1.30      0.57 o
 -11   1   1       84.35       80.15      1.77 o
 -10   1   1      122.36      116.95      1.57 o
  -9   1   1       15.30       16.96      0.86 o
  -8   1   1       53.85       50.67      1.85 o
  -7   1   1      189.41      209.34      2.41 o
  -6   1   1       24.65       26.35      0.85 o
  -5   1   1      322.47      283.97      5.34 o
  -4   1   1      496.95      484.76      5.99 o
  -3   1   1        3.78        6.17      2.53 o
  -2   1   1      388.14      421.96      1.30 o
  -1   1   1     1536.01     1291.23     10.47 o
   0   1   1      257.62      273.39      1.72 o
   1   1   1       51.70       51.28      0.34 o
   2   1   1      401.30      372.79      1.98 o
   3   1   1      831.03      820.90      3.54 o
   4   1   1      176.03      139.71      2.07 o
   5   1   1      314.90      268.06     12.12 o
   6   1   1       41.69       49.15      1.09 o
   7   1   1       28.01       22.58      0.94 o
   8   1   1      196.79      202.19      4.38 o
   9   1   1       63.76       56.12      1.73 o
  10   1   1       36.49       34.06      1.69 o
  11   1   1        3.44        1.98      0.53 o
  12   1   1       96.92      102.04      5.31 o
  13   1   1       45.14       32.92      1.92 o
  14   1   1        6.27        7.03      1.10 o
  15   1   1       17.96       20.12      1.21 o
  16   1   1        6.13        6.63      0.60 o
 -16   2   1        2.02        2.51      0.54 o
 -15   2   1       18.51       15.00      1.23 o
 -14   2   1        7.16        6.01      1.13 o
 -13   2   1       78.87       96.53      3.13 o
 -12   2   1        5.96        2.28      1.06 o
 -11   2   1       80.70       91.99      2.57 o
 -10   2   1       64.60       54.06      2.07 o
  -9   2   1      182.37      171.00      3.74 o
  -8   2   1      211.13      204.48      3.37 o
  -7   2   1       51.14       47.52      1.17 o
  -6   2   1      200.79      231.01      2.34 o
  -5   2   1      720.68      726.30     12.26 o
  -4   2   1     1777.52     1764.64     33.94 o
  -3   2   1     1685.70     1743.21     29.96 o
  -2   2   1     3642.18     3572.46     22.46 o
   0   2   1        3.02        3.23      0.29 o
   1   2   1        0.19        0.41      0.10 o
   2   2   1       25.83       26.81      0.41 o
   3   2   1      190.68      191.88      1.55 o
   4   2   1      372.31      354.56      2.31 o
   5   2   1       49.38       65.08      1.10 o
   6   2   1      129.59      131.99      1.74 o
   7   2   1      304.08      310.18      4.78 o
   8   2   1       13.01       16.20      1.29 o
   9   2   1      310.63      309.55      4.49 o
  10   2   1       14.87       18.45      1.38 o
  11   2   1       25.21       19.07      1.56 o
  12   2   1        2.25        3.54      1.17 o
  13   2   1      127.40      139.05      3.63 o
  14   2   1        0.19       -0.03      0.80 o
  15   2   1       34.21       42.21      1.67 o
  16   2   1        0.08        0.62      0.36 o
 -16   3   1        2.24        1.01      0.35 o
 -15   3   1        1.95        2.41      0.71 o
 -14   3   1        0.64        0.54      0.54 o
 -13   3   1       17.15       17.98      0.94 o
 -12   3   1        6.39        5.99      1.51 o
 -11   3   1      135.98      131.89      3.38 o
 -10   3   1       16.10       19.25      1.33 o
  -9   3   1      124.37      110.59      6.17 o
  -8   3   1        8.94        7.47      0.87 o
  -7   3   1      159.59      176.95      3.51 o
  -6   3   1       70.67       72.88      2.16 o
  -5   3   1        4.29        4.60      0.72 o
  -4   3   1      333.93      341.16      3.94 o
  -3   3   1       91.81       85.51      1.83 o
  -2   3   1     1981.65     1998.26      5.72 o
  -1   3   1      880.99      941.71      2.77 o
   0   3   1     1614.32     1663.12      3.94 o
   1   3   1      258.16      229.62      2.12 o
   2   3   1      661.01      677.06     11.75 o
   3   3   1     1720.25     1769.83      5.85 o
   4   3   1       24.98       23.33      0.92 o
   5   3   1        1.02        1.17      0.70 o
   6   3   1       10.17       11.01      1.04 o
   7   3   1       11.44       13.75      1.20 o
   8   3   1      561.01      568.92     13.28 o
   9   3   1       17.23       19.00      1.27 o
  10   3   1       15.06       12.25      0.92 o
  11   3   1        7.77        6.89      0.75 o
  12   3   1      149.38      155.14      2.33 o
  13   3   1      225.70      226.30      4.21 o
  14   3   1       10.58       12.17      1.09 o
  15   3   1       30.24       31.80      0.85 o
 -14   4   1       36.29       38.08      0.98 o
 -13   4   1        1.29        0.54      0.42 o
 -12   4   1        4.00        3.97      0.56 o
 -11   4   1       55.59       52.96      1.30 o
 -10   4   1       68.19       70.08      1.76 o
  -9   4   1        0.02       -0.14      0.55 o
  -8   4   1       26.88       26.49      1.61 o
  -7   4   1        0.04        0.35      0.66 o
  -6   4   1        6.96        9.92      0.94 o
  -5   4   1      155.09      155.80      2.91 o
  -4   4   1        1.16        3.14      1.59 o
  -3   4   1      534.02      588.07      5.66 o
  -2   4   1      609.31      658.97      4.11 o
  -1   4   1     3756.71     3627.49     47.82 o
   0   4   1       14.91       12.12      0.85 o
   1   4   1     1112.09     1048.56     11.02 o
   2   4   1       81.16       85.11      2.76 o
   3   4   1       23.19       19.91      1.15 o
   4   4   1      107.11      102.32      2.52 o
   5   4   1       88.90      105.62      2.72 o
   6   4   1        5.49        6.21      0.65 o
   7   4   1      136.93      139.73      3.17 o
   8   4   1      208.92      213.62      3.58 o
   9   4   1       63.57       62.26      1.71 o
  10   4   1        9.15        9.45      0.85 o
  11   4   1       29.85       32.29      1.35 o
  12   4   1        6.63        5.59      0.73 o
  13   4   1       10.11       14.52      0.84 o
  14   4   1        0.30        0.45      0.39 o
 -14   5   1       13.21        7.80      0.53 o
 -13   5   1        0.85        1.12      0.60 o
 -12   5   1        0.03        0.34      0.76 o
 -11   5   1       70.92       75.38      1.78 o
 -10   5   1       10.15        7.60      0.90 o
  -9   5   1       10.69       11.98      1.05 o
  -8   5   1       19.21       19.16      1.13 o
  -7   5   1       40.35       39.75      1.08 o
  -6   5   1        4.29        4.18      0.53 o
  -5   5   1        4.30        3.55      0.47 o
  -4   5   1       68.17       69.82      0.98 o
  -3   5   1       57.72       51.23      2.03 o
  -2   5   1      494.40      477.97      7.06 o
  -1   5   1      411.67      444.27      6.29 o
   0   5   1      145.56      149.93      3.49 o
   1   5   1        5.97        3.06      0.59 o
   2   5   1       41.60       43.57      2.55 o
   3   5   1       92.11       99.43      1.69 o
   4   5   1        2.60        2.39      0.42 o
   5   5   1       10.59        9.61      0.59 o
   6   5   1        0.22        0.59      0.43 o
   7   5   1        6.60        7.81      0.83 o
   8   5   1       22.65       19.30      1.38 o
   9   5   1       27.48       29.64      1.28 o
  10   5   1       82.20       80.39      2.80 o
  11   5   1        1.52        2.07      0.97 o
  12   5   1       24.42       23.90      1.39 o
  13   5   1       83.25       81.53      5.19 o
 -11   6   1       15.41       16.35      1.08 o
 -10   6   1       21.49       23.53      1.46 o
  -9   6   1        0.62        0.60      1.05 o
  -8   6   1        5.03        5.01      0.70 o
  -7   6   1       10.69       14.23      1.03 o
  -6   6   1        0.03        0.28      0.48 o
  -5   6   1       18.31       18.79      0.86 o
  -4   6   1       10.94        7.40      0.63 o
  -3   6   1       11.63        6.55      0.66 o
  -2   6   1        2.17        2.78      0.71 o
  -1   6   1      137.50      129.12      2.09 o
   0   6   1        1.98        3.63      0.73 o
   1   6   1      229.79      186.18      1.89 o
   2   6   1      186.56      207.49      2.50 o
   3   6   1       17.77       19.33      1.52 o
   4   6   1      100.74      105.39      3.84 o
   5   6   1        7.49        5.40      0.65 o
   6   6   1        1.61        3.06      0.67 o
   7   6   1        0.01        0.19      0.48 o
   8   6   1       58.40       54.35      2.12 o
   9   6   1        4.75        2.89      0.91 o
  10   6   1        4.53        6.29      0.96 o
  11   6   1        0.02       -0.36      0.58 o
  12   6   1       13.56       13.68      0.59 o
 -10   7   1        5.47        4.02      0.46 o
  -8   7   1        0.02        0.26      0.37 o
  -7   7   1        4.24        3.67      0.63 o
  -6   7   1        0.09        0.31      0.65 o
  -5   7   1        0.02        0.14      0.71 o
  -4   7   1        0.06        0.31      0.46 o
  -3   7   1        1.69        1.97      0.57 o
  -2   7   1       63.48       47.59      1.31 o
  -1   7   1       54.79       63.06      1.52 o
   0   7   1        2.59        1.46      0.59 o
   1   7   1        0.04        0.28      0.57 o
   2   7   1        0.74        0.46      0.39 o
   3   7   1        3.35        2.28      0.47 o
   4   7   1        0.00        0.15      0.50 o
   5   7   1        0.31        0.89      0.49 o
   6   7   1        0.01       -0.24      0.43 o
   7   7   1        0.01       -0.17      0.36 o
   8   7   1        0.10        1.24      0.61 o
   9   7   1       11.89       13.96      0.80 o
  10   7   1       12.41       10.89      0.55 o
  -6   8   1        0.99        0.41      0.31 o
  -5   8   1        0.36        0.39      0.38 o
  -4   8   1        2.26        3.21      0.60 o
  -3   8   1       17.81       16.13      1.01 o
  -2   8   1        0.41        0.07      0.45 o
  -1   8   1        8.08        6.27      0.56 o
   0   8   1        0.72        0.55      0.44 o
   1   8   1       11.19        8.94      0.58 o
   2   8   1        8.08        7.53      0.83 o
   3   8   1        0.09       -0.08      0.54 o
   4   8   1        2.37        1.42      0.48 o
   5   8   1        1.97        1.31      0.39 o
 -16   0   2        4.98        5.42      0.63 o
 -15   0   2        0.72        0.41      0.69 o
 -14   0   2       45.15       54.28      2.18 o
 -13   0   2        6.76        4.84      1.03 o
 -12   0   2       51.58       53.26      2.29 o
 -11   0   2      194.52      162.94      3.52 o
 -10   0   2      318.36      326.69      5.02 o
  -9   0   2      456.29      444.19      5.60 o
  -8   0   2      471.40      540.00      5.82 o
  -7   0   2     2618.11     2802.95     12.43 o
  -6   0   2     2418.90     2565.29     44.19 o
  -5   0   2     6609.43     6691.12     65.64 o
  -4   0   2      658.07      715.80      4.57 o
  -1   0   2     3758.22     3799.13     27.02 o
   0   0   2      150.80      147.42      0.88 o
   1   0   2       79.66       70.92      1.86 o
   2   0   2      699.97      648.82      3.89 o
   3   0   2        9.95       15.02      4.40 o
   4   0   2     7041.79     6941.61     63.40 o
   5   0   2     1480.69     1483.07      7.83 o
   6   0   2    10722.61    11646.41     98.28 o
   7   0   2     4407.06     4519.76     63.00 o
   8   0   2      558.01      584.93      5.88 o
   9   0   2      489.43      494.64      5.80 o
  10   0   2        4.11        4.47      0.82 o
  11   0   2      173.15      148.39      3.32 o
  12   0   2     1094.58     1032.49      8.59 o
  13   0   2        8.96        5.78      0.96 o
  14   0   2       17.88       16.63      1.21 o
  15   0   2        0.64        0.07      0.46 o
 -16   1   2        0.02        0.60      0.57 o
 -15   1   2        0.50        1.00      0.78 o
 -14   1   2       26.38       23.85      1.23 o
 -13   1   2       65.43       67.87      1.98 o
 -12   1   2      300.47      291.00      2.70 o
 -11   1   2        2.47        3.47      0.61 o
 -10   1   2      108.21      102.88      4.10 o
  -9   1   2      680.85      720.20     12.73 o
  -8   1   2      798.49      820.34      5.01 o
  -7   1   2      538.07      547.81      5.31 o
  -6   1   2       21.18       32.68      0.93 o
  -5   1   2     1116.59     1193.19     14.08 o
  -4   1   2       49.99       38.94      1.63 o
   0   1   2     6227.03     5823.14     26.16 o
   1   1   2     1385.16     1220.37      3.87 o
   2   1   2      248.57      228.23      2.01 o
   3   1   2        5.53        4.96      0.39 o
   4   1   2       14.21       14.90      0.65 o
   5   1   2     2792.32     2941.39     30.46 o
   6   1   2      526.36      573.50      9.22 o
   7   1   2      808.98      930.19      7.09 o
   8   1   2       32.42       28.22      1.82 o
   9   1   2       70.27       82.51      2.00 o
  10   1   2        4.11        5.40      1.00 o
  11   1   2     1224.56     1305.42     10.22 o
  12   1   2     1054.53     1000.54      9.05 o
  13   1   2       42.36       31.40      1.85 o
  14   1   2        5.29        3.49      0.91 o
  15   1   2       20.08       18.99      1.14 o
  16   1   2       18.11       17.61      0.74 o
 -16   2   2        5.12        6.43      0.74 o
 -15   2   2        0.72        2.14      0.80 o
 -14   2   2        0.35        0.65      1.01 o
 -13   2   2        4.79        4.77      1.13 o
 -12   2   2       31.39       27.85      1.16 o
 -11   2   2      101.73      104.16      2.91 o
 -10   2   2        7.49        2.53      2.05 o
  -9   2   2        0.08        0.10      0.34 o
  -8   2   2      157.88      187.99      2.43 o
  -7   2   2     1181.89     1273.57      8.07 o
  -6   2   2      227.82      260.31      3.71 o
  -5   2   2       39.73       37.23      1.39 o
  -4   2   2      407.96      413.61      3.86 o
  -3   2   2        4.30        5.23      0.31 o
   0   2   2     6272.54     5860.85     64.77 o
   1   2   2      331.22      329.40      1.72 o
   2   2   2     1246.59     1168.12      6.15 o
   3   2   2      841.86      811.14      5.43 o
   4   2   2      640.49      636.03      2.89 o
   5   2   2       20.44       22.76      0.68 o
   6   2   2     1704.52     1909.85     11.45 o
   7   2   2      667.02      705.64      7.25 o
   8   2   2       31.93       38.89      1.83 o
   9   2   2        2.97        2.75      0.75 o
  10   2   2        0.05       -0.04      0.78 o
  11   2   2        3.11        3.99      1.19 o
  12   2   2      523.55      540.17      7.07 o
  13   2   2        7.03        6.56      1.22 o
  14   2   2        0.23        0.03      0.86 o
  15   2   2        0.32        1.43      0.64 o
  16   2   2       16.82       19.54      0.74 o
 -16   3   2       17.29       21.36      0.81 o
 -15   3   2        2.70        3.58      0.77 o
 -14   3   2       43.01       43.33      0.96 o
 -13   3   2        1.68        1.68      0.51 o
 -12   3   2       91.36       92.98      2.04 o
 -11   3   2       65.05       57.73      1.64 o
 -10   3   2       81.27       68.93      1.67 o
  -9   3   2       75.43       76.90      2.16 o
  -8   3   2        0.37        0.31      0.57 o
  -7   3   2        0.55        0.39      0.53 o
  -6   3   2      263.21      267.33      3.93 o
  -5   3   2       88.65      110.17      2.37 o
  -4   3   2      600.92      582.64      4.82 o
  -3   3   2     2056.14     2029.25      8.04 o
  -2   3   2       17.93       24.92      0.61 o
  -1   3   2     2908.92     3248.12     26.89 o
   0   3   2        6.72        6.24      0.28 o
   1   3   2      460.01      547.92      2.79 o
   2   3   2        2.49        3.12      0.55 o
   3   3   2       18.24       25.86      1.10 o
   4   3   2       31.85       28.43      1.07 o
   5   3   2       43.86       60.84      2.20 o
   6   3   2      344.79      319.21      4.86 o
   7   3   2       51.69       61.48      2.34 o
   8   3   2       67.99       73.13      1.54 o
   9   3   2        1.00        0.48      0.51 o
  10   3   2       21.31       24.91      1.08 o
  11   3   2       99.96      106.26      2.03 o
  12   3   2      337.30      351.57      5.54 o
  13   3   2      105.64      101.59      2.85 o
  14   3   2        6.85        4.79      0.85 o
  15   3   2        0.20        0.03      0.30 o
 -14   4   2       13.83       12.00      0.66 o
 -13   4   2        3.64        4.87      0.54 o
 -12   4   2        1.06        0.55      0.50 o
 -11   4   2       88.50       91.59      1.64 o
 -10   4   2       25.33       25.64      1.00 o
  -9   4   2      120.15      115.99      1.76 o
  -8   4   2       78.51       88.62      1.42 o
  -7   4   2       19.38       18.20      0.93 o
  -5   4   2      455.63      489.63      6.26 o
  -4   4   2        2.39        1.36      0.72 o
  -3   4   2      456.24      457.41      5.24 o
  -2   4   2     5532.51     5589.84     15.14 o
  -1   4   2      788.33      778.76      6.88 o
   0   4   2     1698.09     1744.54      6.41 o
   1   4   2       44.32       47.89      1.94 o
   2   4   2      304.12      316.26      4.11 o
   3   4   2       64.72       61.42      2.02 o
   4   4   2      162.97      158.25      3.30 o
   5   4   2       17.07       17.36      1.27 o
   6   4   2       26.08       38.03      3.29 o
   7   4   2       79.19       82.61      5.51 o
   8   4   2        0.01        0.33      0.50 o
   9   4   2       23.85       21.73      1.05 o
  10   4   2        2.19        1.46      0.61 o
  11   4   2       54.53       58.97      2.16 o
  12   4   2        5.46        5.71      0.97 o
  13   4   2        0.06        0.01      0.48 o
  14   4   2        6.96        7.07      0.46 o
 -13   5   2        5.13        4.68      0.71 o
 -12   5   2        7.27        7.98      0.74 o
 -11   5   2       12.65       11.44      0.92 o
 -10   5   2       19.99       22.39      1.22 o
  -9   5   2      105.99      126.54      2.61 o
  -8   5   2        6.10        5.50      0.59 o
  -7   5   2        1.76        2.28      0.50 o
  -6   5   2       12.22       12.71      0.70 o
  -5   5   2       48.11       46.97      0.84 o
  -4   5   2       11.64       10.59      0.51 o
  -3   5   2       93.43       92.85      1.52 o
  -2   5   2       92.37       99.96      3.55 o
  -1   5   2      181.27      193.71      4.25 o
   0   5   2        6.55        7.95      1.03 o
   1   5   2        0.25        0.19      0.65 o
   2   5   2       77.36       72.20      1.95 o
   3   5   2        1.21        1.14      0.38 o
   4   5   2        0.13        0.01      0.38 o
   5   5   2       87.98       88.01      1.64 o
   6   5   2       43.43       39.00      1.43 o
   7   5   2       27.87       30.50      1.46 o
   8   5   2        0.16        1.63      1.19 o
   9   5   2        0.04        0.82      1.02 o
  10   5   2        2.04        0.73      0.98 o
  11   5   2        1.76        1.93      0.96 o
  12   5   2       44.59       51.19      1.76 o
  13   5   2       34.13       32.49      1.10 o
 -11   6   2       14.65       15.11      1.12 o
 -10   6   2       36.10       40.91      1.77 o
  -9   6   2       67.92       78.91      2.81 o
  -8   6   2       65.47       72.90      2.49 o
  -7   6   2        6.13        5.43      0.60 o
  -6   6   2        7.42        6.05      0.64 o
  -5   6   2        1.73        1.96      0.39 o
  -4   6   2       12.83       11.61      0.63 o
  -3   6   2       35.57       34.85      1.19 o
  -2   6   2      850.71      824.88     10.95 o
  -1   6   2       18.89       23.92      1.61 o
   0   6   2        3.50        4.98      0.51 o
   1   6   2        1.08        0.86      0.42 o
   2   6   2        7.45        5.69      0.66 o
   3   6   2       37.94       40.20      1.13 o
   4   6   2       82.38       70.46      3.11 o
   5   6   2        3.47        3.28      0.55 o
   6   6   2       15.01       14.43      1.17 o
   7   6   2        9.76        9.00      0.64 o
   8   6   2       16.03       15.34      1.32 o
   9   6   2        0.14        0.45      0.78 o
  10   6   2        1.02        1.52      0.73 o
  11   6   2        6.37        7.47      0.49 o
 -10   7   2        1.33        0.51      0.36 o
  -8   7   2       18.03       18.41      0.83 o
  -7   7   2        3.34        3.77      0.68 o
  -6   7   2        2.85        3.23      0.79 o
  -5   7   2        7.06        7.05      1.01 o
  -4   7   2        1.00        0.66      0.49 o
  -3   7   2      121.86      111.58      2.82 o
  -2   7   2       62.93       70.53      2.38 o
  -1   7   2        1.53        0.97      0.61 o
   0   7   2        1.31        0.50      0.60 o
   1   7   2        0.33        0.70      0.55 o
   2   7   2        7.11        5.64      0.50 o
   3   7   2        0.13        0.43      0.50 o
   4   7   2        1.26        2.15      0.54 o
   5   7   2        9.48        7.53      0.63 o
   6   7   2        5.03        6.19      0.54 o
   7   7   2        4.23        3.29      0.76 o
   8   7   2       15.59       16.17      1.00 o
   9   7   2       12.38       13.25      0.75 o
  -6   8   2        0.44        0.54      0.35 o
  -5   8   2        3.24        2.67      0.53 o
  -4   8   2        3.34        2.55      0.63 o
  -3   8   2        0.06        0.33      0.59 o
  -2   8   2       52.51       49.90      1.03 o
  -1   8   2        2.89        2.35      0.48 o
   0   8   2        2.02        2.31      0.44 o
   1   8   2        0.89        1.14      0.39 o
   2   8   2       11.50       14.72      0.91 o
   3   8   2       31.78       37.61      1.21 o
   4   8   2        6.93        6.21      0.57 o
   5   8   2        1.89        1.24      0.34 o
 -16   1   3        0.24        0.72      0.58 o
 -15   1   3        6.55        8.76      1.09 o
 -14   1   3        9.58        8.12      0.75 o
 -13   1   3        2.66        2.16      0.62 o
 -12   1   3        0.58        0.14      0.62 o
 -11   1   3       11.37        9.07      1.00 o
 -10   1   3        1.64        1.74      0.67 o
  -9   1   3        3.08        2.87      0.52 o
  -8   1   3      144.51      107.59      1.90 o
  -7   1   3      238.44      228.55      4.99 o
  -6   1   3        7.70       11.77      0.67 o
  -5   1   3       41.41       50.23      2.16 o
  -4   1   3     1976.51     1961.34     23.06 o
  -3   1   3       76.25       84.52      0.62 o
  -2   1   3      837.53      745.03      3.64 o
  -1   1   3        8.81        5.29      0.18 o
   0   1   3        7.09        7.00      0.18 o
   1   1   3      577.87      539.75      2.39 o
   2   1   3      160.40      125.63      1.11 o
   3   1   3        1.72        0.65      0.27 o
   4   1   3      166.34      156.31      1.40 o
   5   1   3      588.32      573.13      7.64 o
   6   1   3      184.14      179.98      2.06 o
   7   1   3       18.74       13.97      0.74 o
   8   1   3        0.01        0.18      0.37 o
   9   1   3        6.61        7.70      0.68 o
  10   1   3       90.37       93.92      2.76 o
  11   1   3        0.80       -0.51      0.92 o
  12   1   3       51.72       59.92      2.38 o
  13   1   3       26.78       27.76      1.68 o
  14   1   3        3.11        2.37      0.82 o
  15   1   3        0.74        0.75      0.57 o
 -16   2   3        0.51        1.73      0.57 o
 -15   2   3        2.54        2.60      0.89 o
 -14   2   3        0.02        1.34      1.06 o
 -13   2   3       13.79       14.63      0.94 o
 -12   2   3       18.72       12.79      1.35 o
 -11   2   3       73.86       62.55      1.54 o
 -10   2   3      107.01       56.91     28.77 o
  -9   2   3       48.81       53.21      2.13 o
  -8   2   3      398.72      377.66      5.12 o
  -7   2   3      623.85      676.29      6.35 o
  -6   2   3      273.15      277.06      3.75 o
  -5   2   3      332.53      339.74      3.87 o
  -4   2   3     1311.96     1306.84      6.83 o
  -3   2   3       51.61       39.96      2.82 o
  -2   2   3     4253.78     4207.44     25.59 o
  -1   2   3        6.91        9.94      0.33 o
   0   2   3      139.37      130.90      0.77 o
   1   2   3        6.37        7.83      0.41 o
   2   2   3      406.23      400.58      3.99 o
   3   2   3       16.20       15.62      0.44 o
   4   2   3      733.88      706.35      2.96 o
   5   2   3      769.96      770.06      9.75 o
   6   2   3       14.31       10.73      1.11 o
   7   2   3      302.51      302.15      4.78 o
   8   2   3      184.26      167.77      3.73 o
   9   2   3        4.03        2.97      0.83 o
  10   2   3      629.91      637.32      7.13 o
  11   2   3      261.67      248.56      4.73 o
  12   2   3        2.58        2.32      1.15 o
  13   2   3       13.01       12.70      1.33 o
  14   2   3        0.32        0.20      0.72 o
  15   2   3       40.38       48.22      1.50 o
 -16   3   3        1.22        0.40      0.39 o
 -15   3   3        0.07        1.00      0.60 o
 -14   3   3       14.15       12.95      1.02 o
 -13   3   3       16.89       18.42      0.95 o
 -12   3   3       28.44       24.14      0.97 o
 -11   3   3       83.54       84.62      3.78 o
 -10   3   3       34.65       29.52      1.69 o
  -9   3   3        9.84        9.30      0.94 o
  -8   3   3        2.99        4.58      0.80 o
  -7   3   3      110.27      121.00      2.80 o
  -6   3   3      143.68      141.75      2.81 o
  -5   3   3      195.71      188.41      2.95 o
  -4   3   3     2270.52     2381.64      9.35 o
  -3   3   3     1041.20     1019.82      5.81 o
  -2   3   3      248.06      286.88      1.83 o
  -1   3   3      240.86      228.01      2.55 o
   0   3   3       67.08       67.77      1.36 o
   1   3   3       18.15       22.17      0.93 o
   2   3   3       27.50       19.09      1.03 o
   3   3   3       25.83       25.13      1.20 o
   4   3   3       46.07       53.96      4.63 o
   5   3   3      363.85      369.02      7.37 o
   6   3   3      127.96      126.07      3.26 o
   7   3   3       92.92       83.10      2.73 o
   8   3   3       33.29       32.11      1.09 o
   9   3   3        1.56        0.65      0.54 o
  10   3   3      111.12      113.17      3.60 o
  11   3   3        3.92        5.18      1.23 o
  12   3   3       30.18       34.09      1.91 o
  13   3   3       41.32       45.54      1.93 o
  14   3   3       16.94       14.93      1.06 o
  15   3   3        5.14        6.10      0.40 o
 -14   4   3       10.37        9.27      0.48 o
 -13   4   3        0.01       -0.20      0.45 o
 -12   4   3        4.06        3.13      0.55 o
 -11   4   3       26.00       28.28      1.16 o
 -10   4   3      212.47      211.26      2.40 o
  -9   4   3       61.00       63.32      1.78 o
  -8   4   3       75.31       73.29      5.08 o
  -7   4   3       43.47       48.06      1.04 o
  -6   4   3       16.19       16.33      1.40 o
  -5   4   3        2.91        2.10      0.92 o
  -4   4   3       43.78       48.52      1.99 o
  -3   4   3      615.33      601.73      6.26 o
  -2   4   3      801.75      848.54      8.09 o
  -1   4   3      328.55      338.08      2.61 o
   0   4   3        5.88        5.77      0.61 o
   1   4   3      669.93      655.68      8.71 o
   3   4   3       75.92       96.38      2.62 o
   4   4   3       70.64       75.06      2.47 o
   5   4   3        7.81        5.00      0.83 o
   6   4   3       45.07       46.60      1.86 o
   7   4   3      334.66      323.11      3.16 o
   8   4   3        0.87        0.89      0.52 o
   9   4   3        0.33        0.54      0.54 o
  10   4   3      151.84      161.74      3.44 o
  11   4   3      260.57      266.33      4.24 o
  12   4   3        1.48        0.10      0.78 o
  13   4   3        0.52        0.31      0.46 o
  14   4   3        0.41        1.15      0.29 o
 -13   5   3       36.05       37.58      0.99 o
 -12   5   3        3.45        3.73      0.65 o
 -11   5   3        6.11        7.88      0.88 o
 -10   5   3       41.87       48.84      1.62 o
  -9   5   3       21.61       23.93      1.27 o
  -8   5   3       72.87       74.76      1.45 o
  -7   5   3       38.96       40.85      1.31 o
  -6   5   3        1.36        1.10      0.46 o
  -5   5   3        1.11        1.12      0.34 o
  -4   5   3      316.26      289.69      2.00 o
  -3   5   3       78.21       74.55      1.22 o
  -2   5   3      129.89      133.13      3.89 o
  -1   5   3       33.14       29.95      1.08 o
   0   5   3        3.45        2.24      0.49 o
   1   5   3       14.72       12.97      0.98 o
   2   5   3        5.09        7.28      0.79 o
   3   5   3       19.96       17.80      1.09 o
   4   5   3       36.52       38.47      1.60 o
   5   5   3        0.54        0.54      0.43 o
   6   5   3       43.85       36.66      1.73 o
   7   5   3       41.95       35.69      1.81 o
   8   5   3        0.12        0.96      0.94 o
   9   5   3        0.31        0.31      0.96 o
  10   5   3        0.11        0.17      0.93 o
  11   5   3        0.46        0.06      0.81 o
  12   5   3        0.82        0.81      0.36 o
  13   5   3       15.43       15.05      0.73 o
 -10   6   3       25.85       24.60      3.05 o
  -9   6   3       23.82       25.56      0.99 o
  -8   6   3       12.16       13.71      0.74 o
  -7   6   3        2.07        2.18      0.53 o
  -6   6   3       33.86       33.89      1.29 o
  -5   6   3        1.40        1.23      0.51 o
  -4   6   3       60.71       51.31      1.34 o
  -3   6   3      511.91      512.45      4.00 o
  -2   6   3       55.22       49.76      1.41 o
  -1   6   3      164.98      173.58      3.86 o
   0   6   3       59.75       74.06      1.24 o
   1   6   3      148.50      138.08      1.66 o
   2   6   3       22.49       25.94      0.81 o
   3   6   3       60.57       61.00      1.40 o
   4   6   3       16.72       19.91      1.29 o
   5   6   3        2.68        3.57      0.55 o
   6   6   3        1.66        1.23      0.46 o
   7   6   3      105.06       93.31      2.48 o
   8   6   3       15.65       13.78      1.17 o
   9   6   3        3.55        5.19      0.89 o
  10   6   3       13.69       14.88      1.11 o
  11   6   3       28.10       24.23      1.09 o
  -8   7   3       16.24       16.94      0.82 o
  -7   7   3        5.88        7.26      0.80 o
  -6   7   3        0.34        0.80      0.69 o
  -5   7   3        4.86        3.90      0.93 o
  -4   7   3        5.78        3.31      0.58 o
  -3   7   3        3.80        3.60      0.66 o
  -2   7   3       10.84        9.63      0.79 o
  -1   7   3        1.21        1.11      0.61 o
   0   7   3        1.31        1.32      0.57 o
   1   7   3        2.69        2.71      0.44 o
   2   7   3        1.46        1.81      0.41 o
   3   7   3        0.05        0.70      0.51 o
   4   7   3       30.11       36.41      1.07 o
   5   7   3        0.16        0.03      0.45 o
   6   7   3        4.82        4.91      0.48 o
   7   7   3        3.07        1.34      0.67 o
   8   7   3        0.05        0.21      0.52 o
   9   7   3        5.61        5.35      0.51 o
  -6   8   3        3.82        3.77      0.44 o
  -5   8   3        6.80        9.24      0.69 o
  -4   8   3        0.42        0.21      0.63 o
  -3   8   3       39.82       33.93      1.30 o
  -2   8   3       11.91       12.21      0.63 o
  -1   8   3        0.75        1.44      0.44 o
   0   8   3       11.75       12.38      0.61 o
   1   8   3        8.19        7.87      0.76 o
   2   8   3        0.03        0.33      0.55 o
   3   8   3       14.56       14.49      0.78 o
   4   8   3        0.00       -0.19      0.37 o
   5   8   3        1.38        0.80      0.27 o
 -16   0   4       12.10       13.34      0.91 o
 -15   0   4        7.47        6.39      0.95 o
 -14   0   4       74.36       67.04      2.38 o
 -13   0   4      176.51      176.88      4.11 o
 -12   0   4      167.95      152.52      3.63 o
 -11   0   4     1664.18     1322.95      9.74 o
 -10   0   4      168.61      158.13      3.56 o
  -9   0   4        3.22       13.12      1.13 o
  -8   0   4     4756.49     5300.54     76.24 o
  -7   0   4       66.92       79.71      2.22 o
  -6   0   4     1489.68     1493.07      8.73 o
  -5   0   4     1905.43     1750.24      8.63 o
  -4   0   4     1657.66     1565.20      7.52 o
  -3   0   4     2164.22     2239.24     33.61 o
  -2   0   4     1440.97     1294.35      9.28 o
  -1   0   4     2262.97     2058.74     28.38 o
   0   0   4      319.99      284.45      2.65 o
   1   0   4     1897.29     1705.17      7.12 o
   3   0   4       50.78       51.85      1.54 o
   4   0   4        6.54       10.64      1.10 o
   5   0   4     2809.76     2796.08     11.41 o
   6   0   4       74.07      126.55      2.63 o
   7   0   4       84.93       75.59      2.17 o
   8   0   4       34.69       34.87      1.62 o
   9   0   4     2668.41     2479.66      9.09 o
  10   0   4      272.19      300.23      4.38 o
  11   0   4      135.99      174.66      3.55 o
  12   0   4       31.50       24.42      1.49 o
  13   0   4        1.07        1.45      0.70 o
  14   0   4        0.68        0.82      0.53 o
  15   0   4        9.32        9.70      0.57 o
 -17   1   4        9.30        6.80      0.49 o
 -16   1   4       21.01       25.72      1.25 o
 -15   1   4        4.03        5.85      1.01 o
 -14   1   4        2.19        1.77      0.61 o
 -13   1   4       93.16       77.86      1.94 o
 -12   1   4      823.79      879.91     10.02 o
 -11   1   4      263.21      259.62      3.58 o
 -10   1   4       84.57       71.08      5.73 o
  -9   1   4        1.29        1.07      0.43 o
  -8   1   4      152.38      173.61      2.47 o
  -7   1   4      219.70      217.06      8.98 o
  -6   1   4        2.89       15.26      3.58 o
  -5   1   4     1244.43     1336.91      5.46 o
  -4   1   4      354.40      342.24      2.00 o
  -3   1   4      148.27      159.91      2.12 o
  -2   1   4     2187.53     2082.89     15.35 o
  -1   1   4     2254.20     2044.06     23.18 o
   0   1   4     4072.93     3942.68     19.83 o
   1   1   4     1342.05     1202.17      6.27 o
   2   1   4      861.73      819.48      5.63 o
   3   1   4        0.87        0.86      0.26 o
   4   1   4     1227.42     1224.80     12.36 o
   5   1   4      384.27      346.30      2.35 o
   6   1   4       19.54       21.07      0.77 o
   7   1   4      323.07      293.71      9.53 o
   8   1   4      397.06      377.16      5.28 o
   9   1   4     1090.73     1040.37      8.23 o
  10   1   4      717.26      714.52      7.26 o
  11   1   4     1003.23      981.67      8.87 o
  12   1   4      287.42      246.93      4.45 o
  13   1   4        6.96        3.10      0.90 o
  14   1   4        2.57        1.29      0.70 o
  15   1   4       13.78       13.71      0.82 o
 -16   2   4        1.47        1.32      0.56 o
 -15   2   4        4.71        4.77      0.91 o
 -14   2   4       18.24       13.26      0.86 o
 -13   2   4       83.36       75.01      1.41 o
 -12   2   4       41.66       44.00      1.41 o
 -11   2   4     1177.12     1142.90     11.18 o
 -10   2   4      616.65      594.14      9.04 o
  -9   2   4      113.36      113.27      2.97 o
  -8   2   4      730.05      833.84      7.62 o
  -7   2   4       95.78      103.04      2.57 o
  -6   2   4       20.09       25.56      1.25 o
  -5   2   4       60.56       66.59      1.76 o
  -4   2   4       33.16       29.87      1.07 o
  -3   2   4     1729.42     1653.88      8.71 o
  -2   2   4       32.51       28.91      0.38 o
  -1   2   4       67.58       65.05      1.30 o
   0   2   4      270.53      246.05      1.75 o
   1   2   4      645.47      647.90     12.16 o
   2   2   4      189.44      161.70      2.73 o
   3   2   4       32.91       41.05      1.48 o
   4   2   4      354.57      383.99      4.66 o
   5   2   4      555.11      599.09     10.12 o
   6   2   4     1623.17     1686.43     11.44 o
   7   2   4       34.73       30.33      1.71 o
   8   2   4        9.69       11.52      1.10 o
   9   2   4      880.39      920.77      8.12 o
  10   2   4        2.48        3.67      1.16 o
  11   2   4       10.05        7.84      1.30 o
  12   2   4       25.72       20.95      1.68 o
  13   2   4        6.45        5.12      1.06 o
  14   2   4        7.25        8.66      0.96 o
  15   2   4       13.83       16.09      0.82 o
 -16   3   4        0.08        0.04      0.40 o
 -15   3   4        0.33        0.52      0.32 o
 -14   3   4        3.17        3.03      0.60 o
 -13   3   4       26.05       22.86      0.89 o
 -12   3   4      123.41      136.73      3.55 o
 -11   3   4      249.91      266.26      3.21 o
 -10   3   4      133.79      133.21      3.09 o
  -9   3   4      170.70      164.27      2.97 o
  -8   3   4       33.76       30.70      1.56 o
  -7   3   4        2.44        1.70      0.61 o
  -6   3   4        6.05        4.22      0.68 o
  -5   3   4      132.97      135.69      2.44 o
  -4   3   4       70.67       69.35      1.29 o
  -3   3   4     1031.09     1098.72     15.91 o
  -2   3   4      198.19      201.40      1.44 o
  -1   3   4       25.80       30.37      1.06 o
   0   3   4      627.87      601.57     13.03 o
   1   3   4      276.63      273.34      5.26 o
   2   3   4      311.94      304.40      4.00 o
   3   3   4      174.79      170.30      3.09 o
   4   3   4      597.90      591.94      6.28 o
   5   3   4      229.84      264.44      3.12 o
   6   3   4      285.86      300.10      5.06 o
   7   3   4       25.66       23.66      0.71 o
   8   3   4       46.80       44.24      3.50 o
   9   3   4      241.10      239.06      2.85 o
  10   3   4      355.28      360.92      5.46 o
  11   3   4      227.53      217.12      4.26 o
  12   3   4       99.90       99.50      2.85 o
  13   3   4        2.32        3.37      0.89 o
  14   3   4        0.06        0.49      0.62 o
 -14   4   4        0.00        0.40      0.42 o
 -13   4   4       36.32       31.81      0.92 o
 -12   4   4        2.98        3.21      0.56 o
 -11   4   4      170.84      179.24      2.61 o
 -10   4   4      405.24      391.71      3.86 o
  -9   4   4      202.04      192.10     14.66 o
  -8   4   4        9.47       12.29      1.89 o
  -7   4   4       52.70       55.85      1.37 o
  -6   4   4        1.27        0.74      0.56 o
  -5   4   4      400.96      419.57      6.09 o
  -4   4   4      321.82      379.22      5.54 o
  -3   4   4     1534.88     1584.03      9.52 o
  -2   4   4        0.00        0.54      0.56 o
  -1   4   4        0.13       -0.06      0.49 o
   0   4   4      629.58      672.12      4.70 o
   1   4   4      382.17      369.09      4.23 o
   2   4   4       49.01       49.06      1.72 o
   4   4   4      353.50      388.88      5.59 o
   5   4   4       68.42       76.20      1.71 o
   6   4   4      382.02      365.99      3.82 o
   7   4   4        0.00        0.53      0.43 o
   8   4   4        9.40       12.11      1.12 o
   9   4   4        0.01        0.42      0.83 o
  10   4   4       26.81       28.55      1.67 o
  11   4   4       43.32       42.40      1.86 o
  12   4   4       24.24       24.32      1.35 o
  13   4   4       20.42       20.81      0.77 o
  14   4   4       15.53       16.99      0.73 o
 -13   5   4        0.26        0.14      0.43 o
 -12   5   4        0.39        0.32      0.55 o
 -11   5   4       80.90       92.41      3.89 o
 -10   5   4       37.39       34.17      1.39 o
  -9   5   4        8.69        6.72      0.65 o
  -8   5   4        4.04        2.55      0.54 o
  -7   5   4        9.90        9.90      0.69 o
  -6   5   4        2.90        3.37      0.39 o
  -5   5   4       32.32       30.73      0.75 o
  -4   5   4       33.38       29.14      0.74 o
  -3   5   4      253.54      290.64      6.21 o
  -2   5   4       10.51       15.58      0.81 o
  -1   5   4        3.30        4.56      0.57 o
   0   5   4        1.71        0.87      0.35 o
   1   5   4       26.22       22.96      1.16 o
   2   5   4        0.00       -0.08      0.35 o
   3   5   4        3.18        1.59      0.56 o
   4   5   4        0.27        0.08      0.49 o
   5   5   4        4.38        5.20      0.74 o
   6   5   4       47.75       47.58      3.67 o
   7   5   4        7.36        7.85      0.78 o
   8   5   4       11.70        9.17      1.22 o
   9   5   4       48.10       47.67      2.15 o
  10   5   4       32.66       32.53      1.78 o
  11   5   4       27.09       28.61      0.91 o
  12   5   4        1.59        1.06      0.26 o
 -10   6   4       47.36       51.03      1.97 o
  -9   6   4       94.32       93.38      2.86 o
  -8   6   4        0.26        0.53      0.54 o
  -7   6   4       13.08       10.84      0.98 o
  -6   6   4        1.20        1.67      0.46 o
  -5   6   4       10.97       10.04      0.74 o
  -4   6   4      482.71      507.60      4.56 o
  -3   6   4      157.69      160.43      2.34 o
  -2   6   4       74.25       81.24      2.11 o
  -1   6   4        2.28        2.00      0.46 o
   0   6   4        5.62        6.25      0.54 o
   1   6   4       21.48       24.80      0.80 o
   2   6   4       14.73       12.80      0.64 o
   3   6   4        6.37        4.19      0.54 o
   4   6   4       21.38       23.15      1.64 o
   5   6   4        0.06        0.21      0.40 o
   6   6   4        1.28        1.36      0.45 o
   7   6   4        0.22        0.41      0.72 o
   8   6   4        1.35        1.02      0.53 o
   9   6   4       13.58       11.46      0.96 o
  10   6   4       19.15       21.56      0.82 o
  11   6   4        2.25        1.83      0.33 o
  -9   7   4        0.17        0.38      0.28 o
  -8   7   4        0.34        0.29      0.46 o
  -7   7   4        1.69        1.41      0.64 o
  -6   7   4        0.03       -0.10      0.73 o
  -5   7   4        6.28        6.50      0.60 o
  -4   7   4        0.24        1.11      0.57 o
  -3   7   4       41.28       44.02      1.25 o
  -2   7   4        7.17        8.90      0.78 o
  -1   7   4        3.95        4.49      0.67 o
   0   7   4       13.57       13.03      1.11 o
   1   7   4        9.48       11.33      0.59 o
   2   7   4        5.25        5.24      0.52 o
   3   7   4        0.27        0.62      0.50 o
   4   7   4        5.08        8.52      0.70 o
   5   7   4        2.45        1.80      0.45 o
   6   7   4        1.38        1.85      0.36 o
   7   7   4        0.31       -0.09      0.59 o
   8   7   4        0.00        0.19      0.50 o
   9   7   4        0.11        0.19      0.31 o
  -6   8   4        3.55        2.14      0.41 o
  -5   8   4       40.98       38.98      1.15 o
  -4   8   4      161.85      149.71      2.38 o
  -3   8   4       18.35       14.70      1.01 o
  -2   8   4       58.09       67.45      1.70 o
  -1   8   4        0.03       -0.21      0.33 o
   0   8   4        7.41        9.04      0.80 o
   1   8   4        4.62        4.59      0.66 o
   2   8   4       14.19       15.46      0.82 o
   3   8   4        1.51        2.36      0.50 o
   4   8   4        0.76        0.61      0.34 o
 -17   1   5        0.77        0.34      0.32 o
 -16   1   5        1.20        1.84      0.66 o
 -15   1   5        7.13        7.48      0.63 o
 -14   1   5        4.92        5.03      0.59 o
 -13   1   5      198.63      204.03      3.04 o
 -12   1   5        0.00        0.69      0.65 o
 -11   1   5       10.78       10.35      0.83 o
 -10   1   5        1.22        0.49      0.49 o
  -9   1   5      148.99      151.56      4.78 o
  -8   1   5       11.98        8.09      0.71 o
  -7   1   5        0.76        0.96      0.45 o
  -6   1   5       10.27       16.84      1.41 o
  -5   1   5        0.67        2.38      0.61 o
  -4   1   5      202.84      182.58      2.67 o
  -3   1   5      242.38      221.86      1.96 o
  -2   1   5      117.16      110.74      1.22 o
  -1   1   5        2.12        4.37      0.30 o
   0   1   5        3.43        4.92      0.39 o
   1   1   5      287.65      231.22      1.96 o
   2   1   5      210.49      190.69      4.74 o
   3   1   5      232.26      221.45      3.92 o
   4   1   5       31.04       36.22      1.85 o
   5   1   5      244.00      257.55      2.09 o
   6   1   5       46.33       36.56      0.99 o
   7   1   5      128.34      119.61      3.02 o
   8   1   5       80.69       78.84      1.67 o
   9   1   5       67.25       64.43      2.22 o
  10   1   5       27.16       23.40      1.55 o
  11   1   5        1.10        0.71      0.83 o
  12   1   5        2.82        2.16      0.91 o
  13   1   5        2.02        1.53      0.76 o
  14   1   5        0.18        0.18      0.61 o
  15   1   5        0.07        0.13      0.35 o
 -16   2   5       17.48       19.25      1.07 o
 -15   2   5        0.00       -0.20      0.79 o
 -14   2   5       30.76       41.86      1.31 o
 -13   2   5       33.95       37.43      1.31 o
 -12   2   5      115.92      106.53      1.61 o
 -11   2   5       28.97       24.23      1.08 o
 -10   2   5      103.20      100.90      2.11 o
  -9   2   5      484.12      506.48      6.26 o
  -8   2   5      444.81      491.83      5.88 o
  -7   2   5      203.10      203.04      3.55 o
  -6   2   5        0.27        0.67      0.51 o
  -5   2   5      164.93      197.32      2.97 o
  -4   2   5      311.53      347.00      2.80 o
  -3   2   5      141.15      142.24      1.65 o
  -2   2   5      269.96      276.33      2.72 o
  -1   2   5     2106.43     2144.79     13.17 o
   0   2   5       37.66       41.46      0.58 o
   1   2   5      829.91      812.73      6.48 o
   2   2   5      838.68      815.45      6.62 o
   3   2   5       15.67       11.18      0.98 o
   4   2   5       73.32       84.79      2.40 o
   5   2   5       51.29       46.00      1.37 o
   6   2   5       19.21       19.90      1.39 o
   7   2   5       52.96       51.86      2.17 o
   8   2   5      583.66      546.45      6.02 o
   9   2   5       14.34       13.24      1.31 o
  10   2   5      138.90      149.71      3.67 o
  11   2   5       25.22       20.77      1.64 o
  12   2   5       12.09       15.68      1.42 o
  13   2   5        1.36        0.34      0.78 o
  14   2   5        1.32        1.16      0.63 o
  15   2   5        6.05        5.09      0.48 o
 -16   3   5        2.24        2.95      0.46 o
 -15   3   5       10.39        9.52      0.58 o
 -14   3   5        0.62        0.67      0.57 o
 -13   3   5      301.54      313.36      2.72 o
 -12   3   5        8.39        4.00      0.71 o
 -11   3   5       34.04       32.71      1.22 o
 -10   3   5        4.73        4.10      0.63 o
  -9   3   5       83.45       87.13      1.38 o
  -8   3   5       99.91       99.32      6.26 o
  -7   3   5        8.04        4.55      0.75 o
  -6   3   5        7.89        6.84      1.22 o
  -5   3   5      266.62      282.49      3.32 o
  -4   3   5       13.83       14.02      0.66 o
  -3   3   5        8.01        6.76      0.99 o
  -2   3   5      129.33      131.70      2.57 o
  -1   3   5       22.52       26.78      1.04 o
   0   3   5       64.72       51.96      1.36 o
   1   3   5       72.10       64.84      1.98 o
   2   3   5        3.28        6.67      0.86 o
   3   3   5      224.45      209.76      3.61 o
   4   3   5      133.97      151.24      3.24 o
   5   3   5      559.76      580.77     10.04 o
   6   3   5       30.67       31.95      1.85 o
   7   3   5       14.64       11.06      0.79 o
   8   3   5      229.85      215.05      3.94 o
   9   3   5      182.56      181.95      3.81 o
  10   3   5      102.02       94.80      2.93 o
  11   3   5       46.15       37.74      1.97 o
  12   3   5        5.28        7.44      1.10 o
  13   3   5        4.42        2.82      0.78 o
  14   3   5        4.12        4.46      0.63 o
 -14   4   5       12.10       13.04      1.00 o
 -13   4   5       44.01       45.33      1.03 o
 -12   4   5       35.05       34.05      1.03 o
 -11   4   5       14.08       13.47      0.79 o
 -10   4   5       22.57       23.92      1.17 o
  -9   4   5       81.04       78.75      1.70 o
  -8   4   5       34.89       31.89      1.88 o
  -7   4   5       72.93       77.67      3.10 o
  -6   4   5      100.97      105.36      3.21 o
  -5   4   5      317.16      381.74      5.89 o
  -4   4   5       39.69       34.99      1.47 o
  -3   4   5      263.16      268.18      9.94 o
  -2   4   5        9.70       10.42      0.83 o
  -1   4   5      379.80      430.32      4.09 o
   0   4   5        1.79        0.61      0.51 o
   1   4   5       63.06       61.32      2.04 o
   2   4   5       23.32       19.92      1.24 o
   3   4   5       28.71       24.39      1.35 o
   4   4   5       75.72       80.27      2.68 o
   5   4   5      166.26      158.30      2.62 o
   6   4   5       33.03       30.97      1.43 o
   7   4   5        0.98        0.26      0.58 o
   8   4   5      189.55      180.27      3.58 o
   9   4   5       43.60       45.02      1.92 o
  10   4   5        0.62        1.35      0.87 o
  11   4   5       26.31       26.14      0.89 o
  12   4   5        2.37        0.87      0.68 o
  13   4   5        1.37        1.39      0.39 o
 -13   5   5       57.82       59.90      1.81 o
 -12   5   5        0.23        0.29      0.53 o
 -11   5   5       14.77       14.45      1.00 o
 -10   5   5       10.27        9.94      0.93 o
  -9   5   5       41.59       42.63      1.30 o
  -8   5   5       32.62       30.16      1.53 o
  -7   5   5        3.62        3.10      0.56 o
  -6   5   5       13.06       11.27      0.55 o
  -5   5   5      222.85      254.06      3.15 o
  -4   5   5        1.11        2.19      0.42 o
  -3   5   5       18.45       16.89      0.84 o
  -2   5   5       10.64       10.51      0.68 o
  -1   5   5       84.05       89.68      1.38 o
   0   5   5        0.13        0.51      0.45 o
   1   5   5       30.58       26.53      0.74 o
   2   5   5       59.60       76.89      1.94 o
   3   5   5        1.99        2.77      0.63 o
   4   5   5      235.58      242.75      3.93 o
   5   5   5        6.78        7.32      0.49 o
   6   5   5        7.45        7.62      0.75 o
   7   5   5        3.90        3.75      0.68 o
   8   5   5       99.31       92.37      2.72 o
   9   5   5       80.16       79.00      2.44 o
  10   5   5        3.75        2.92      0.56 o
  11   5   5        5.17        4.39      0.67 o
  12   5   5       19.56       20.44      0.89 o
 -11   6   5        1.20        0.62      0.65 o
 -10   6   5        4.08        3.83      0.96 o
  -9   6   5        1.58        1.26      0.50 o
  -8   6   5        0.19        0.27      0.52 o
  -7   6   5       74.58       72.07      1.71 o
  -6   6   5      161.86      175.92      2.64 o
  -5   6   5        7.41        6.98      0.67 o
  -4   6   5       93.84       92.29      1.76 o
  -3   6   5      128.62      131.55      3.36 o
  -2   6   5        0.20        0.87      0.45 o
  -1   6   5        3.53        4.40      0.53 o
   0   6   5       15.19       21.51      0.84 o
   1   6   5        0.47       -0.15      0.42 o
   2   6   5        2.00        1.97      0.44 o
   3   6   5      100.58      117.98      1.51 o
   4   6   5       72.71       83.17      1.28 o
   5   6   5       48.24       49.24      1.23 o
   6   6   5        1.17        1.31      0.68 o
   7   6   5        0.19        0.40      0.50 o
   8   6   5        1.07        2.47      0.55 o
   9   6   5        3.15        3.08      0.48 o
  10   6   5        1.39        1.49      0.32 o
  -9   7   5       17.43       14.40      0.60 o
  -8   7   5        0.39       -0.08      0.46 o
  -7   7   5        0.31        0.76      0.62 o
  -6   7   5       10.41        7.51      0.97 o
  -5   7   5       48.92       51.08      2.02 o
  -4   7   5        9.01       11.36      0.84 o
  -3   7   5        0.92        0.92      0.61 o
  -2   7   5        6.34        8.55      1.40 o
  -1   7   5       16.57       15.23      0.88 o
   0   7   5        1.66        1.11      0.41 o
   1   7   5        0.10        0.16      0.37 o
   2   7   5       42.62       50.17      1.22 o
   3   7   5        6.18        7.03      0.55 o
   4   7   5       60.09       63.54      1.23 o
   5   7   5        0.25        0.81      0.39 o
   6   7   5        0.34        0.91      0.64 o
   7   7   5        0.06       -0.15      0.55 o
   8   7   5       11.85       11.52      0.67 o
  -6   8   5        5.25        3.29      0.41 o
  -5   8   5        2.03        1.31      0.52 o
  -4   8   5       10.06        7.07      0.75 o
  -3   8   5        5.95        6.41      0.77 o
  -2   8   5        3.61        4.76      0.39 o
  -1   8   5        1.40        1.39      0.33 o
   0   8   5        2.07        1.46      0.41 o
   1   8   5        0.20        0.19      0.54 o
   2   8   5        0.11        0.05      0.47 o
   3   8   5       13.12       11.98      0.62 o
 -16   0   6        7.06        5.33      0.69 o
 -15   0   6       11.10       19.79      1.36 o
 -14   0   6       34.19       33.64      1.98 o
 -13   0   6      235.42      253.68      4.81 o
 -12   0   6      586.18      557.90      6.77 o
 -11   0   6      800.19      754.78      7.35 o
 -10   0   6       27.48       25.48      1.41 o
  -9   0   6       58.93       53.17      2.17 o
  -8   0   6      691.40      701.80      7.29 o
  -7   0   6      101.93       79.24      2.37 o
  -6   0   6     1035.08     1208.41      8.35 o
  -5   0   6     5447.82     5804.40     70.80 o
  -4   0   6      307.29      316.72      4.72 o
  -3   0   6     1510.84     1537.78     25.08 o
  -2   0   6     6147.43     6083.63     61.31 o
  -1   0   6       36.49       34.60      1.17 o
   0   0   6        7.62        8.05      0.75 o
   2   0   6     2654.88     2540.47     44.44 o
   3   0   6      202.34      230.38      3.60 o
   4   0   6     1220.59     1343.47      9.06 o
   5   0   6      825.19      864.84      6.89 o
   6   0   6     1460.58     1387.03      8.76 o
   7   0   6       14.94       15.72      1.09 o
   8   0   6     1542.70     1462.07      8.11 o
   9   0   6       45.82       48.27      1.88 o
  10   0   6       40.02       43.77      1.80 o
  11   0   6      165.61      172.81      3.40 o
  12   0   6       13.43       11.34      1.05 o
  13   0   6        4.44        4.43      0.74 o
  14   0   6        1.87        1.37      0.42 o
 -17   1   6        0.63        0.17      0.32 o
 -16   1   6       37.34       33.70      1.37 o
 -15   1   6       18.92       19.06      0.84 o
 -14   1   6      239.86      243.85      3.18 o
 -13   1   6      120.91      119.09      2.33 o
 -12   1   6      810.29      795.38      5.58 o
 -11   1   6      254.27      244.89      3.00 o
 -10   1   6      244.20      248.48      2.80 o
  -9   1   6      108.66      122.67      3.17 o
  -8   1   6        1.44        2.55      0.71 o
  -7   1   6      122.75      157.64      3.16 o
  -6   1   6      989.53     1154.91      8.12 o
  -5   1   6      581.96      686.01      5.81 o
  -4   1   6      675.17      724.38      3.11 o
  -3   1   6      448.52      427.15      3.30 o
  -2   1   6      373.34      374.86      2.31 o
  -1   1   6        6.63        5.97      0.25 o
   0   1   6     2340.65     2093.38     15.86 o
   1   1   6     3125.94     3168.63     31.65 o
   2   1   6        6.52       12.94      0.66 o
   3   1   6     5021.19     5273.10     41.49 o
   4   1   6     1312.37     1474.58     21.90 o
   5   1   6        6.83        4.77      0.40 o
   6   1   6      116.26      100.63      2.78 o
   7   1   6       75.60       68.44      2.37 o
   8   1   6      117.63      114.03      2.81 o
   9   1   6      812.67      835.13      7.71 o
  10   1   6        6.07        6.16      1.01 o
  11   1   6       27.62       23.58      1.60 o
  12   1   6        2.62        1.95      0.85 o
  13   1   6        6.17        7.53      0.97 o
  14   1   6       31.65       30.59      1.21 o
 -16   2   6        4.78        3.67      0.66 o
 -15   2   6        0.29        1.27      0.75 o
 -14   2   6       17.59       13.78      1.15 o
 -13   2   6      258.86      271.08      3.18 o
 -12   2   6      310.69      292.58      3.27 o
 -11   2   6      495.49      467.30      3.93 o
 -10   2   6       38.94       37.23      0.92 o
  -9   2   6       28.23       29.01      1.05 o
  -8   2   6       26.18       23.90      1.44 o
  -7   2   6       27.96       23.03      1.31 o
  -6   2   6      762.57      855.08      6.65 o
  -5   2   6     1858.51     1989.19     20.96 o
  -4   2   6      925.02      953.53      9.79 o
  -3   2   6      309.20      289.36      2.53 o
  -2   2   6     2058.42     2172.99     25.56 o
  -1   2   6      357.58      387.92      3.30 o
   0   2   6      125.97      160.29      2.13 o
   1   2   6      186.32      182.18      3.29 o
   2   2   6      401.43      415.36      5.14 o
   3   2   6      268.16      262.66      4.19 o
   4   2   6      797.87      798.68      7.60 o
   5   2   6       22.63       14.92      1.68 o
   6   2   6        7.16        5.04      0.90 o
   7   2   6       75.51       68.51      3.59 o
   8   2   6      206.37      216.83      3.92 o
   9   2   6        3.37        1.20      1.02 o
  10   2   6        0.06        0.85      0.92 o
  11   2   6        3.40        2.03      0.96 o
  12   2   6        0.29       -0.34      0.85 o
  13   2   6        4.74        5.14      0.88 o
  14   2   6        1.05        1.78      0.57 o
 -16   3   6        0.02       -0.04      0.38 o
 -15   3   6        3.64        3.66      0.48 o
 -14   3   6        0.52        0.65      0.58 o
 -13   3   6       42.96       41.61      1.99 o
 -12   3   6      245.31      259.96      2.87 o
 -11   3   6      113.61      117.08      2.32 o
 -10   3   6       19.95       20.15      0.94 o
  -9   3   6      117.78      116.36      2.04 o
  -8   3   6        2.93        3.25      0.40 o
  -7   3   6       10.81       12.01      1.15 o
  -6   3   6      485.48      529.53      7.80 o
  -5   3   6     1169.86     1300.36     15.79 o
  -4   3   6        0.43        1.64      0.60 o
  -3   3   6       89.16       96.91      2.01 o
  -2   3   6        0.62        0.16      0.49 o
  -1   3   6      424.49      415.57      8.78 o
   0   3   6      144.87      138.92      2.21 o
   1   3   6      313.92      382.80      5.03 o
   2   3   6     1129.16     1160.00      8.98 o
   3   3   6      126.15      132.93      3.06 o
   4   3   6      359.50      407.05      5.52 o
   5   3   6        5.36        5.99      0.68 o
   6   3   6        4.55        5.05      1.06 o
   7   3   6       16.49       14.57      0.92 o
   8   3   6      242.70      231.57      4.20 o
   9   3   6      411.86      428.56      5.93 o
  10   3   6       20.72       19.37      1.52 o
  11   3   6        5.99        3.73      1.00 o
  12   3   6        4.90        6.67      1.04 o
  13   3   6        2.88        3.37      0.75 o
  14   3   6        6.88        5.73      0.45 o
 -15   4   6        6.41        4.66      0.47 o
 -14   4   6        0.13        0.12      0.65 o
 -13   4   6       80.15       81.97      1.68 o
 -12   4   6       30.57       27.21      0.92 o
 -11   4   6      167.80      172.96      6.00 o
 -10   4   6      190.00      193.47      3.78 o
  -9   4   6        2.70        1.78      0.56 o
  -8   4   6       84.86       74.74      1.79 o
  -7   4   6       31.70       28.13      1.48 o
  -6   4   6      277.98      272.38      2.09 o
  -5   4   6        8.06        7.36      0.88 o
  -4   4   6      297.30      299.01      3.88 o
  -3   4   6      159.65      153.37      2.68 o
  -2   4   6       50.96       59.44      1.85 o
  -1   4   6       62.46       60.90      1.66 o
   0   4   6      182.68      179.27      2.69 o
   1   4   6      117.96      113.76      2.93 o
   2   4   6       66.76       64.67      2.21 o
   3   4   6        3.26        2.71      0.68 o
   4   4   6        0.40        0.01      0.97 o
   5   4   6       33.03       29.89      0.99 o
   6   4   6      135.45      137.73      1.98 o
   7   4   6      129.25      135.33      2.03 o
   8   4   6        9.54        8.92      1.13 o
   9   4   6       12.79       14.73      1.28 o
  10   4   6       19.28       15.74      1.22 o
  11   4   6        9.82       11.90      1.09 o
  12   4   6        3.41        2.63      0.49 o
  13   4   6        8.85        7.37      0.40 o
 -13   5   6        5.19        5.50      0.79 o
 -12   5   6        8.72        8.89      1.10 o
 -11   5   6       10.83        9.66      1.59 o
 -10   5   6        7.66        8.26      0.98 o
  -9   5   6        0.11        0.15      0.48 o
  -8   5   6       10.17        9.93      0.72 o
  -7   5   6       12.28       15.63      0.86 o
  -6   5   6        1.75        1.92      0.48 o
  -5   5   6       58.17       58.21      1.71 o
  -4   5   6        0.00        0.18      0.48 o
  -3   5   6        5.28        4.07      0.50 o
  -2   5   6      108.38      121.80      1.48 o
  -1   5   6       30.00       30.09      0.83 o
   0   5   6        6.88        5.31      0.48 o
   1   5   6       17.12       18.44      0.76 o
   2   5   6       50.10       49.71      1.21 o
   3   5   6       97.92       89.16      1.40 o
   4   5   6        3.90        2.45      0.54 o
   5   5   6        3.22        1.28      1.29 o
   6   5   6        1.49        1.97      0.61 o
   7   5   6       55.43       57.15      2.72 o
   8   5   6      162.36      163.00      2.30 o
   9   5   6      158.13      172.78      4.95 o
  10   5   6       18.26       17.73      1.10 o
  11   5   6        9.42        7.18      0.73 o
 -11   6   6       29.96       26.95      1.27 o
 -10   6   6       14.58       15.47      0.66 o
  -9   6   6        4.34        4.85      0.84 o
  -8   6   6        0.11        0.16      0.59 o
  -7   6   6        0.09        0.13      0.61 o
  -6   6   6       61.97       65.89      1.68 o
  -5   6   6       58.64       60.79      1.20 o
  -4   6   6        7.07       11.60      0.86 o
  -3   6   6       26.43       24.67      1.07 o
  -2   6   6        2.21        2.16      0.46 o
  -1   6   6       13.64       10.92      0.64 o
   0   6   6       71.02       68.41      1.23 o
   1   6   6        0.01       -0.10      0.44 o
   2   6   6       18.70       15.32      0.84 o
   3   6   6        6.45        7.23      0.61 o
   4   6   6        0.04        0.18      0.46 o
   5   6   6        3.73        4.43      0.51 o
   6   6   6        0.19        0.35      0.61 o
   7   6   6       11.95       13.67      1.20 o
   8   6   6       25.42       31.13      1.36 o
   9   6   6        2.52        2.44      0.73 o
  10   6   6       40.17       37.42      0.84 o
  -9   7   6        1.22        0.20      0.31 o
  -8   7   6        2.41        1.04      0.49 o
  -7   7   6       12.80       13.88      1.03 o
  -6   7   6       15.34       11.20      1.12 o
  -5   7   6        0.07       -0.23      0.86 o
  -4   7   6        0.19        0.61      0.57 o
  -3   7   6        2.58        1.76      0.57 o
  -2   7   6        4.52        2.38      0.87 o
  -1   7   6       21.44       25.03      2.00 o
   0   7   6        9.92        9.27      0.56 o
   1   7   6        4.65        4.39      0.53 o
   2   7   6        0.15        0.92      0.46 o
   3   7   6        5.01        2.96      0.48 o
   4   7   6        0.34        0.04      0.37 o
   5   7   6        0.21       -0.03      0.35 o
   6   7   6        9.88       10.48      0.85 o
   7   7   6       29.26       28.59      1.04 o
   8   7   6       36.09       37.65      0.88 o
  -6   8   6       25.96       25.15      0.74 o
  -5   8   6       65.69       60.00      1.34 o
  -4   8   6        0.54        0.99      0.47 o
  -3   8   6       15.41       13.73      0.83 o
  -2   8   6        0.28        0.27      0.38 o
  -1   8   6        0.07       -0.52      0.60 o
   0   8   6        1.43        0.68      0.57 o
   1   8   6        0.01       -0.05      0.46 o
 -17   1   7        6.10        4.41      0.42 o
 -16   1   7        7.20        4.85      0.73 o
 -15   1   7        7.76        7.38      0.55 o
 -14   1   7       19.51       22.05      1.16 o
 -13   1   7       11.07        8.92      0.86 o
 -12   1   7        1.99        1.47      0.68 o
 -11   1   7        6.71        4.58      0.67 o
 -10   1   7       32.12       31.38      1.12 o
  -9   1   7       44.36       47.09      2.06 o
  -8   1   7       17.04       20.45      1.42 o
  -7   1   7      260.22      279.64      4.41 o
  -6   1   7      355.23      332.30      5.34 o
  -5   1   7      125.19      119.03      1.43 o
  -4   1   7      463.12      446.95      2.46 o
  -3   1   7      362.95      392.67      2.26 o
  -2   1   7      399.84      362.29      3.07 o
  -1   1   7       59.39       66.69      1.15 o
   0   1   7       30.62       41.06      0.99 o
   1   1   7      100.35       96.26      1.49 o
   2   1   7        1.41        2.39      0.45 o
   3   1   7      449.86      444.13      5.35 o
   4   1   7       52.32       54.08      1.41 o
   5   1   7       21.97       21.01      1.02 o
   6   1   7        1.56        1.26      0.63 o
   7   1   7       42.80       40.48      2.59 o
   8   1   7        7.28        5.91      1.02 o
   9   1   7        5.82        4.14      0.96 o
  10   1   7        0.97        0.41      0.87 o
  11   1   7       24.00       24.82      1.59 o
  12   1   7        0.32        0.07      0.76 o
  13   1   7        1.76        1.96      0.72 o
  14   1   7        0.04        0.43      0.39 o
 -16   2   7        2.09        1.39      0.60 o
 -15   2   7        5.30        5.36      0.58 o
 -14   2   7       45.61       48.72      2.06 o
 -13   2   7       30.70       33.05      1.23 o
 -12   2   7        1.15        2.52      0.63 o
 -11   2   7        6.54        4.50      0.64 o
 -10   2   7       63.22       53.71      1.33 o
  -9   2   7       45.37       41.88      1.16 o
  -8   2   7      678.16      713.08      7.28 o
  -7   2   7      165.13      175.68      2.62 o
  -6   2   7      587.29      577.39      4.39 o
  -5   2   7      221.71      225.48      3.75 o
  -4   2   7        8.71        9.53      0.71 o
  -3   2   7     1413.79     1465.78     17.18 o
  -2   2   7      190.10      219.24      3.71 o
  -1   2   7     2372.19     2475.21     26.20 o
   0   2   7       87.95       81.41      2.41 o
   1   2   7      350.65      354.93      4.92 o
   2   2   7      180.84      187.15      3.74 o
   3   2   7     1054.83     1090.34      8.99 o
   4   2   7        4.97        4.11      0.85 o
   5   2   7      353.93      343.98     11.89 o
   6   2   7       44.44       37.80      1.98 o
   7   2   7      620.63      614.38      6.19 o
   8   2   7        0.97        1.44      0.84 o
   9   2   7       45.57       52.18      2.26 o
  10   2   7       69.75       67.85      2.57 o
  11   2   7       25.34       23.14      1.63 o
  12   2   7       18.08       20.21      1.45 o
  13   2   7        0.07        0.72      0.67 o
  14   2   7       10.92       12.03      0.71 o
 -16   3   7       10.02        8.58      0.58 o
 -15   3   7       22.78       26.17      0.85 o
 -14   3   7       17.20       19.31      0.98 o
 -13   3   7      113.33      111.74      2.75 o
 -12   3   7        0.58        0.45      0.52 o
 -11   3   7        1.87        2.91      0.57 o
 -10   3   7        5.88        6.48      0.56 o
  -9   3   7        0.04       -0.23      0.39 o
  -8   3   7       22.83       20.92      0.90 o
  -7   3   7      176.44      178.70      4.31 o
  -6   3   7      297.86      312.10      5.45 o
  -5   3   7        0.10        0.79      0.60 o
  -4   3   7      136.90      149.08      2.66 o
  -3   3   7      672.51      748.31     12.17 o
  -2   3   7       22.39       22.61      1.06 o
  -1   3   7      285.68      258.76      4.09 o
   0   3   7      180.80      172.74      3.71 o
   1   3   7       49.29       46.36      1.95 o
   2   3   7       29.38       30.35      1.69 o
   3   3   7      182.25      170.02      3.79 o
   4   3   7        3.13        2.44      0.83 o
   5   3   7        6.60        5.77      0.59 o
   6   3   7       69.80       74.72      3.32 o
   7   3   7       15.60       14.94      1.87 o
   8   3   7        0.56        0.96      0.83 o
   9   3   7        0.65        0.38      0.83 o
  10   3   7       10.98       12.33      1.30 o
  11   3   7       43.14       45.69      1.97 o
  12   3   7        0.06        0.65      0.75 o
  13   3   7        0.52        0.00      0.49 o
 -15   4   7        5.57        4.11      0.47 o
 -14   4   7       72.11       83.00      2.09 o
 -13   4   7        0.23        0.32      0.84 o
 -12   4   7       49.02       51.66      1.29 o
 -11   4   7        9.31        6.18      1.00 o
 -10   4   7       75.48       82.60      3.03 o
  -9   4   7       19.63       15.29      1.28 o
  -8   4   7       85.15       84.90      1.89 o
  -7   4   7       23.79       24.43      1.65 o
  -6   4   7       23.64       22.58      1.06 o
  -5   4   7      155.59      169.88      2.16 o
  -4   4   7       90.95       83.28      3.57 o
  -3   4   7       60.24       64.36      1.82 o
  -2   4   7        2.67        1.58      0.56 o
  -1   4   7      555.48      606.55     34.27 o
   0   4   7        1.10        0.80      0.70 o
   1   4   7       40.04       39.84      1.86 o
   2   4   7        0.37        1.42      0.87 o
   3   4   7      544.64      537.49     11.70 o
   4   4   7        1.90        2.07      0.52 o
   5   4   7        0.19        0.93      0.53 o
   6   4   7      141.66      148.53      4.15 o
   7   4   7      150.99      141.67      2.55 o
   8   4   7       30.15       27.18      1.05 o
   9   4   7       82.54       85.58      2.46 o
  10   4   7        0.52        0.75      0.74 o
  11   4   7        0.99        1.04      0.65 o
  12   4   7        0.20        0.39      0.33 o
 -14   5   7        1.63        1.29      0.37 o
 -13   5   7       63.02       70.74      1.86 o
 -12   5   7        0.21        0.44      0.80 o
 -11   5   7        4.40        4.82      1.07 o
 -10   5   7        0.02        0.06      0.61 o
  -9   5   7        2.23        2.35      1.07 o
  -8   5   7       57.00       50.56      1.54 o
  -7   5   7       14.36       11.80      0.91 o
  -6   5   7      149.42      150.17      2.47 o
  -5   5   7       17.73       23.01      0.79 o
  -4   5   7       14.37       11.06      1.32 o
  -3   5   7       60.86       63.04      1.46 o
  -2   5   7       24.39       23.82      0.76 o
  -1   5   7        1.59        2.90      0.44 o
   0   5   7        0.27        0.36      0.38 o
   1   5   7       46.54       37.90      1.20 o
   2   5   7       46.21       39.81      1.44 o
   3   5   7        3.60        1.69      0.47 o
   4   5   7        4.94        6.17      0.52 o
   5   5   7       68.46       70.32      1.63 o
   6   5   7       19.21       16.96      1.53 o
   7   5   7       29.52       32.02      1.24 o
   8   5   7        0.15       -0.30      0.57 o
   9   5   7       13.18       14.52      0.74 o
  10   5   7       12.29       13.21      0.56 o
  11   5   7       20.98       18.77      0.77 o
 -11   6   7       34.13       29.76      1.23 o
 -10   6   7       21.30       20.52      0.75 o
  -9   6   7        2.65        2.52      0.54 o
  -8   6   7       23.46       21.79      1.00 o
  -7   6   7       29.63       28.45      1.16 o
  -6   6   7       38.09       43.01      2.52 o
  -5   6   7       30.92       32.13      1.95 o
  -4   6   7       95.22       94.73      2.02 o
  -3   6   7        2.91        3.95      0.70 o
  -2   6   7        2.32        1.54      0.63 o
  -1   6   7        2.25        1.64      0.48 o
   0   6   7        1.28        1.32      0.46 o
   1   6   7        3.89        4.24      0.74 o
   2   6   7        7.33       10.20      0.66 o
   3   6   7       39.90       30.81      0.89 o
   4   6   7        4.87        5.41      0.53 o
   5   6   7       35.95       37.04      1.25 o
   6   6   7       41.43       39.19      1.39 o
   7   6   7       21.28       24.21      1.27 o
   8   6   7       47.54       52.76      1.49 o
   9   6   7       12.24       11.32      0.65 o
  -9   7   7        0.01        0.21      0.29 o
  -8   7   7       23.01       19.75      0.97 o
  -7   7   7        4.05        2.67      0.67 o
  -6   7   7       34.93       27.66      1.43 o
  -5   7   7       15.98       14.29      1.23 o
  -4   7   7        5.42        4.80      1.02 o
  -3   7   7        0.85        0.86      0.54 o
  -2   7   7        3.82        4.68      0.66 o
  -1   7   7        5.75        6.38      1.07 o
   0   7   7        0.22        0.53      0.44 o
   1   7   7        1.46        0.71      0.46 o
   2   7   7       12.18       12.29      0.60 o
   3   7   7        0.48        0.82      0.42 o
   4   7   7       15.07       13.29      0.52 o
   5   7   7       20.11       20.49      0.69 o
   6   7   7        0.83        1.28      0.58 o
   7   7   7       11.98       11.39      0.65 o
  -6   8   7        0.08        0.23      0.27 o
  -5   8   7        1.11        0.36      0.38 o
  -4   8   7        2.89        1.53      0.44 o
  -3   8   7        0.65       -0.21      0.33 o
  -2   8   7        2.62        3.03      0.66 o
  -1   8   7        0.15       -0.59      0.60 o
   0   8   7        0.14        0.32      0.54 o
 -16   0   8       40.88       33.96      1.23 o
 -15   0   8       27.78       25.64      1.58 o
 -14   0   8       50.40       51.43      2.31 o
 -13   0   8      171.56      177.55      3.98 o
 -12   0   8       35.23       36.50      2.00 o
 -11   0   8       63.25       60.79      2.28 o
 -10   0   8      126.72      132.98      3.02 o
  -7   0   8       88.85      115.33      2.74 o
  -6   0   8     1699.20     1730.79     10.03 o
  -5   0   8       75.36       98.27      2.38 o
  -4   0   8      676.71      638.03      5.64 o
  -3   0   8     2042.89     2271.80     10.70 o
  -2   0   8     7201.09     7318.91     77.24 o
  -1   0   8     1437.66     1404.59      8.12 o
   0   0   8     9348.05     9239.24     88.98 o
   1   0   8     3864.12     3736.03     14.33 o
   2   0   8      791.05      914.12      7.48 o
   3   0   8      515.89      511.01      5.93 o
   4   0   8        0.55       -0.56      0.76 o
   5   0   8        6.42        3.05      0.73 o
   6   0   8     1016.79      997.01      7.43 o
   7   0   8       14.75       15.25      1.25 o
   8   0   8     1919.55     1928.46     10.84 o
   9   0   8       48.78       46.40      1.94 o
  10   0   8      362.16      377.41      4.95 o
  11   0   8      187.22      208.65      3.52 o
  12   0   8       11.41       14.61      0.99 o
  13   0   8       16.73       19.20      0.88 o
 -16   1   8        0.04       -0.22      0.58 o
 -15   1   8        5.07        5.80      0.49 o
 -14   1   8        0.57        0.00      0.64 o
 -13   1   8      110.04      110.96      2.17 o
 -12   1   8       19.31       19.08      1.61 o
 -11   1   8      114.85      108.08      2.08 o
 -10   1   8        7.04        6.08      0.66 o
  -9   1   8       23.97       27.33      1.46 o
  -8   1   8        9.28        9.63      0.79 o
  -7   1   8       61.47       42.73      1.33 o
  -6   1   8     1142.92     1304.15      4.73 o
  -5   1   8     1682.65     1859.44      7.22 o
  -4   1   8     1103.33     1284.70      6.14 o
  -3   1   8        0.01       -0.26      0.33 o
  -2   1   8      220.68      222.98      2.21 o
  -1   1   8      393.55      392.78      3.88 o
   0   1   8       26.21       26.80      0.90 o
   1   1   8     6261.90     6393.94     52.54 o
   2   1   8      194.07      167.80      2.22 o
   3   1   8      919.46      994.28     14.80 o
   4   1   8      198.59      220.88      4.30 o
   5   1   8        8.58       11.18      0.81 o
   6   1   8        7.39        7.21      0.96 o
   7   1   8     2899.56     2884.24     13.34 o
   8   1   8       21.29       16.73      1.38 o
   9   1   8       49.91       57.22      2.29 o
  10   1   8       77.40       76.81      2.61 o
  11   1   8       53.02       65.28      2.33 o
  12   1   8        4.11        4.34      0.86 o
  13   1   8        0.74        1.08      0.61 o
 -16   2   8       22.39       20.98      1.04 o
 -15   2   8        8.16        8.21      0.79 o
 -14   2   8       57.58       63.96      2.28 o
 -13   2   8       46.22       45.33      1.46 o
 -12   2   8        1.97        2.13      0.61 o
 -11   2   8        4.44        5.94      0.82 o
 -10   2   8       47.38       43.90      1.05 o
  -9   2   8      125.41      117.65      1.57 o
  -8   2   8      466.49      444.50      4.34 o
  -7   2   8      518.18      546.88      4.62 o
  -6   2   8     1271.42     1342.44      5.60 o
  -5   2   8        9.11       10.76      1.24 o
  -4   2   8      158.10      164.34      2.42 o
  -3   2   8      143.52      202.28      2.58 o
  -2   2   8      827.18      910.45      6.27 o
  -1   2   8       10.15       13.08      1.23 o
   0   2   8     1062.76     1138.86      9.25 o
   1   2   8      113.38      120.65      3.05 o
   2   2   8      126.51      142.57      3.39 o
   3   2   8      137.97      122.18      3.20 o
   4   2   8      101.23       94.31      2.91 o
   5   2   8       92.70       87.45      3.60 o
   6   2   8       99.53      104.37      1.80 o
   7   2   8      130.85      121.76      3.05 o
   8   2   8      429.05      450.31      6.01 o
   9   2   8       21.59       18.62      1.54 o
  10   2   8       58.88       60.94      2.46 o
  11   2   8       63.74       65.53      2.29 o
  12   2   8        2.13        1.84      0.75 o
  13   2   8       24.12       25.04      1.17 o
 -16   3   8        6.14        4.67      0.44 o
 -15   3   8       14.02       16.30      0.70 o
 -14   3   8        2.24        2.83      0.59 o
 -13   3   8       51.80       51.41      1.91 o
 -12   3   8        4.92        4.13      0.92 o
 -11   3   8       61.45       60.46      1.40 o
 -10   3   8        6.24        6.58      0.54 o
  -9   3   8        7.46        7.32      0.67 o
  -8   3   8       30.87       27.52      0.78 o
  -7   3   8       17.84       16.12      2.92 o
  -6   3   8       18.25       25.17      1.20 o
  -5   3   8        7.46       25.54     12.06 o
  -4   3   8       92.47      100.67      2.14 o
  -3   3   8     1035.42     1056.48      6.57 o
  -2   3   8      188.99      165.06      4.80 o
  -1   3   8       39.34       49.11      2.15 o
   0   3   8        8.95        5.25      1.10 o
   1   3   8     1323.11     1304.56     10.33 o
   2   3   8      761.52      846.50      8.48 o
   3   3   8       54.57       55.43      2.34 o
   4   3   8       38.39       33.88      1.33 o
   5   3   8       19.62       14.81      0.67 o
   6   3   8      146.82      132.45      2.41 o
   7   3   8      427.33      459.65      4.87 o
   8   3   8        1.62        1.84      0.94 o
   9   3   8       44.39       39.73      1.95 o
  10   3   8       75.48       90.25      2.75 o
  11   3   8       12.76       10.44      1.13 o
  12   3   8        9.32       11.57      0.98 o
  13   3   8        0.10       -0.09      0.39 o
 -15   4   8        1.40        1.68      0.38 o
 -14   4   8       16.13       19.21      1.16 o
 -13   4   8       15.38       15.09      1.29 o
 -12   4   8        0.57        0.79      0.56 o
 -11   4   8        0.42        0.41      0.67 o
 -10   4   8        4.33        4.28      0.64 o
  -9   4   8        8.48        9.89      0.83 o
  -8   4   8      535.09      517.26      4.43 o
  -7   4   8      439.08      464.36     10.19 o
  -6   4   8       38.45       43.25      2.21 o
  -5   4   8      167.52      191.52      4.35 o
  -4   4   8      134.83      137.24      1.96 o
  -3   4   8       81.47       77.97      1.49 o
  -2   4   8       17.75       25.40      0.82 o
  -1   4   8       29.00       30.77      1.88 o
   0   4   8       14.82       22.51      0.68 o
   1   4   8      122.24      117.39      1.40 o
   2   4   8       35.63       35.53      0.92 o
   3   4   8       53.93       54.15      1.76 o
   4   4   8       11.46       11.19      0.74 o
   5   4   8        3.07        4.30      0.65 o
   6   4   8       53.07       51.61      1.15 o
   7   4   8       60.92       60.20      1.21 o
   8   4   8       76.55       80.20      1.56 o
   9   4   8       57.42       56.19      1.75 o
  10   4   8       13.01       12.61      1.09 o
  11   4   8        0.38       -0.12      0.55 o
  12   4   8        2.55        2.15      0.30 o
 -13   5   8        5.29        3.49      0.67 o
 -12   5   8        5.93        6.39      0.94 o
 -11   5   8        4.00        4.00      1.01 o
 -10   5   8        0.10        0.19      0.56 o
  -9   5   8        4.40        2.13      0.69 o
  -8   5   8       11.95       15.40      1.01 o
  -7   5   8        0.00        0.18      0.64 o
  -6   5   8        0.48       -0.13      0.52 o
  -5   5   8        5.94        5.79      0.93 o
  -4   5   8       14.90       14.32      1.14 o
  -3   5   8       71.73       74.44      1.57 o
  -2   5   8       39.93       47.25      1.65 o
  -1   5   8       11.30        8.35      0.57 o
   0   5   8        3.01        4.07      0.49 o
   1   5   8      444.42      476.62      6.27 o
   2   5   8       24.30       25.92      0.91 o
   3   5   8       30.40       34.75      0.89 o
   4   5   8        0.95        1.42      0.72 o
   5   5   8        3.53        4.23      0.84 o
   6   5   8       20.93       19.40      1.07 o
   7   5   8      126.69      140.99      2.83 o
   8   5   8       10.54       10.32      1.31 o
   9   5   8       69.44       67.23      1.11 o
  10   5   8        1.92        1.97      0.45 o
 -11   6   8        1.38        0.43      0.51 o
 -10   6   8        1.44        1.62      0.63 o
  -9   6   8        4.61        4.27      0.59 o
  -8   6   8       33.76       28.62      1.08 o
  -7   6   8       84.73       82.40      2.64 o
  -6   6   8       10.87       12.67      1.49 o
  -5   6   8        9.06        8.20      1.32 o
  -4   6   8        1.11        0.33      0.62 o
  -3   6   8        1.79        3.23      0.71 o
  -2   6   8        0.31        1.38      0.63 o
  -1   6   8        8.21        7.02      0.60 o
   0   6   8        1.14        0.84      0.46 o
   1   6   8        0.29        0.29      0.40 o
   2   6   8        0.53        0.34      0.50 o
   3   6   8        0.02        0.05      0.46 o
   4   6   8        0.01        0.47      0.42 o
   5   6   8       28.19       29.03      1.10 o
   6   6   8        0.35        0.40      0.61 o
   7   6   8        2.04        2.20      0.69 o
   8   6   8       28.65       28.91      1.03 o
  -9   7   8        1.67        1.22      0.33 o
  -8   7   8       14.57       16.22      0.83 o
  -7   7   8       11.92       11.30      0.92 o
  -6   7   8        0.14        0.37      0.65 o
  -5   7   8        2.45        1.63      0.79 o
  -4   7   8        0.67        1.73      0.83 o
  -3   7   8        3.12        3.85      0.91 o
  -2   7   8        7.80        5.76      0.96 o
  -1   7   8        1.46        0.96      0.72 o
   0   7   8        8.32       10.30      0.77 o
   1   7   8       19.41       18.88      1.18 o
   2   7   8        1.99        1.09      0.42 o
   3   7   8        4.47        5.08      0.64 o
   4   7   8        0.76        0.62      0.63 o
   5   7   8        5.33        6.12      0.73 o
   6   7   8       35.90       42.12      1.09 o
  -5   8   8        3.25        2.81      0.37 o
  -4   8   8        0.43        0.54      0.27 o
  -3   8   8        0.12        0.00      0.27 o
  -2   8   8        0.34        0.08      0.55 o
  -1   8   8        0.02        0.24      0.53 o
   0   8   8        0.01        0.05      0.45 o
 -16   1   9        2.56        2.61      0.61 o
 -15   1   9        5.29        7.21      0.68 o
 -14   1   9        0.36        0.72      0.63 o
 -13   1   9        7.87       10.27      0.91 o
 -12   1   9       23.10       23.63      1.14 o
 -11   1   9        7.46        7.36      0.77 o
 -10   1   9       26.26       23.73      0.83 o
  -9   1   9        3.36        2.76      0.53 o
  -8   1   9      145.61      144.37      3.58 o
  -7   1   9       17.97       13.56      1.27 o
  -6   1   9        0.36       -0.70      0.82 o
  -5   1   9       21.79       21.81      0.66 o
  -4   1   9      186.13      206.21      2.65 o
  -3   1   9      414.98      430.24      8.96 o
  -2   1   9      208.83      191.92      2.20 o
  -1   1   9       10.88        7.35      0.58 o
   0   1   9       17.45       14.42      0.73 o
   1   1   9       17.68       16.26      0.78 o
   2   1   9       20.22       27.12      1.00 o
   3   1   9       42.86       37.00      1.89 o
   4   1   9       20.88       18.03      1.44 o
   5   1   9        1.25        1.58      0.58 o
   6   1   9      104.16       96.70      2.48 o
   7   1   9       21.96       22.25      1.52 o
   8   1   9       29.54       28.59      1.69 o
   9   1   9        0.85        0.43      0.88 o
  10   1   9        0.57       -0.22      0.86 o
  11   1   9        0.71        0.59      0.76 o
  12   1   9        0.57        0.98      0.62 o
  13   1   9        5.80        7.41      0.63 o
 -16   2   9       14.21       18.20      0.93 o
 -15   2   9        6.76        6.05      0.54 o
 -14   2   9       13.68       12.13      1.23 o
 -13   2   9       43.16       48.34      1.37 o
 -12   2   9       33.83       38.37      1.40 o
 -11   2   9       14.54       11.44      0.70 o
 -10   2   9       27.26       17.02      0.75 o
  -9   2   9       77.02       69.19      1.30 o
  -8   2   9      336.54      293.08      2.91 o
  -7   2   9       26.14       24.78      1.76 o
  -6   2   9      317.44      318.28      3.38 o
  -5   2   9      237.79      272.49      3.18 o
  -4   2   9       88.71       96.33      1.91 o
  -3   2   9      158.70      166.40      2.38 o
  -2   2   9       20.16       18.92      1.43 o
  -1   2   9       66.38       61.97      2.37 o
   0   2   9      109.66      105.12      2.96 o
   1   2   9        3.09        1.78      0.86 o
   2   2   9      211.03      211.44      4.27 o
   3   2   9      151.59      149.94      3.64 o
   4   2   9       78.09       80.25      2.77 o
   5   2   9      293.52      293.28      3.95 o
   6   2   9        0.49       -0.06      0.75 o
   7   2   9        0.46        0.26      0.94 o
   8   2   9      129.38      121.94      3.30 o
   9   2   9      127.10      117.34      3.22 o
  10   2   9       46.33       46.34      2.17 o
  11   2   9        5.60        6.79      1.05 o
  12   2   9        0.14        0.61      0.66 o
  13   2   9        1.18        1.49      0.46 o
 -15   3   9        8.52       11.23      0.58 o
 -14   3   9        1.30        0.81      0.69 o
 -13   3   9       38.75       44.08      1.70 o
 -12   3   9       15.60       14.12      1.20 o
 -11   3   9        0.27       -0.74      0.74 o
 -10   3   9       36.86       34.27      1.23 o
  -9   3   9      115.12      114.93      2.00 o
  -8   3   9      134.72      141.78      2.77 o
  -7   3   9      189.60      183.79      3.57 o
  -6   3   9       31.16       30.44      1.16 o
  -5   3   9       24.68       27.54      1.21 o
  -4   3   9      202.64      208.93      3.06 o
  -3   3   9      271.56      301.62      7.82 o
  -2   3   9       39.82       45.90      2.22 o
  -1   3   9        1.30        0.55      0.79 o
   0   3   9        1.98        1.57      0.95 o
   1   3   9      146.06      158.70      3.89 o
   2   3   9      220.60      223.48      4.63 o
   3   3   9        7.79        6.83      0.65 o
   4   3   9      281.00      276.09      2.65 o
   5   3   9        8.93        8.81      0.66 o
   6   3   9      251.63      246.17      2.60 o
   7   3   9       39.94       39.15      1.92 o
   8   3   9      263.62      264.97      4.72 o
   9   3   9        5.56        8.06      1.20 o
  10   3   9        7.84        5.52      1.02 o
  11   3   9        1.54        2.24      0.76 o
  12   3   9        2.10        2.14      0.59 o
 -14   4   9        4.86        3.94      0.70 o
 -13   4   9        0.64        1.08      0.78 o
 -12   4   9        0.50        0.72      0.89 o
 -11   4   9       15.02       15.47      1.23 o
  -9   4   9       13.32       15.06      1.45 o
  -8   4   9        9.26        6.21      1.31 o
  -7   4   9      124.48      131.98      3.49 o
  -6   4   9        2.47        1.54      0.98 o
  -5   4   9       41.34       47.22      2.31 o
  -4   4   9       81.70      112.27      3.27 o
  -3   4   9        6.48        8.10      0.73 o
  -2   4   9        0.53        0.74      0.45 o
  -1   4   9      219.27      208.66      5.60 o
   0   4   9        1.54        0.60      0.47 o
   1   4   9       32.56       30.45      0.91 o
   2   4   9        0.02        0.39      0.38 o
   3   4   9        0.27       -0.49      0.49 o
   4   4   9        9.61        6.34      0.57 o
   5   4   9        8.78       11.94      0.69 o
   6   4   9       95.64       99.92      1.52 o
   7   4   9       50.65       54.48      2.57 o
   8   4   9       67.32       70.18      1.38 o
   9   4   9      138.06      139.35      2.96 o
  10   4   9        4.31        5.09      0.78 o
  11   4   9        0.37        0.21      0.23 o
 -13   5   9       21.71       21.82      1.00 o
 -12   5   9        7.52        8.21      0.92 o
 -11   5   9        0.56        0.72      0.46 o
 -10   5   9       20.50       17.05      0.94 o
  -9   5   9      153.32      153.14      4.35 o
  -8   5   9        8.33        7.10      0.82 o
  -7   5   9      186.49      155.43      6.02 o
  -6   5   9        3.78        3.34      0.70 o
  -5   5   9       20.29       21.50      1.92 o
  -4   5   9        3.40        4.57      1.37 o
  -3   5   9       34.91       30.45      1.18 o
  -2   5   9       70.47       74.70      2.90 o
  -1   5   9        8.42        9.81      0.64 o
   0   5   9      112.27      106.59      2.13 o
   1   5   9      128.05      121.92      1.82 o
   2   5   9       33.52       34.63      0.93 o
   3   5   9        5.94        7.04      0.58 o
   4   5   9      133.83      146.06      2.25 o
   5   5   9        1.10        1.27      0.79 o
   6   5   9       59.49       62.01      1.50 o
   7   5   9       86.63       90.05      2.09 o
   8   5   9       83.39       82.60      1.74 o
   9   5   9        5.65        4.50      0.47 o
 -10   6   9        7.56        7.57      0.70 o
  -9   6   9       14.62       16.03      1.14 o
  -8   6   9        6.34        6.04      1.05 o
  -7   6   9       52.30       51.00      2.12 o
  -6   6   9       26.53       24.77      1.73 o
  -5   6   9        5.78        3.92      1.12 o
  -4   6   9        0.07       -0.28      0.95 o
  -3   6   9        1.12        0.50      1.03 o
  -2   6   9        9.69        9.42      1.25 o
  -1   6   9       41.47       39.06      1.68 o
   0   6   9       34.63       42.43      1.18 o
   1   6   9        1.60        0.03      0.51 o
   2   6   9        0.29        0.22      0.49 o
   3   6   9       22.92       25.63      1.36 o
   4   6   9        0.01       -0.14      0.71 o
   5   6   9       46.34       54.40      1.30 o
   6   6   9       33.69       34.62      1.36 o
   7   6   9        8.04        8.49      0.75 o
  -8   7   9        0.34        0.23      0.39 o
  -7   7   9       24.51       21.70      1.08 o
  -6   7   9        3.58        3.22      0.74 o
  -5   7   9        1.79        1.22      0.69 o
  -4   7   9        0.25        0.12      0.71 o
  -3   7   9        1.04        0.48      0.71 o
  -2   7   9        2.44        1.42      0.72 o
  -1   7   9        0.01        0.01      1.08 o
   0   7   9       28.57       31.84      1.56 o
   1   7   9        9.76        9.14      1.19 o
   2   7   9        8.67        8.65      1.18 o
   3   7   9       16.58       18.06      1.14 o
   4   7   9       28.48       26.31      1.06 o
  -3   8   9        0.32        0.62      0.46 o
  -2   8   9        0.51        0.47      0.47 o
 -16   0  10        3.13        3.06      0.52 o
 -15   0  10        1.39        1.76      0.81 o
 -14   0  10       16.56       20.19      1.52 o
 -13   0  10       55.92       57.65      2.35 o
 -12   0  10       17.42       20.04      1.57 o
 -11   0  10      334.27      297.46      4.96 o
 -10   0  10     1116.75     1104.63      8.95 o
  -9   0  10      656.48      616.75      6.45 o
  -8   0  10       45.40       40.83      1.70 o
  -7   0  10      305.56      295.25      4.34 o
  -6   0  10      770.79      834.23      7.32 o
  -5   0  10       19.57       22.57      1.30 o
  -4   0  10      157.59      172.14      3.25 o
  -3   0  10       17.99       17.65      1.16 o
  -2   0  10       46.37       46.53      1.75 o
  -1   0  10       74.40       50.24      1.80 o
   0   0  10      313.71      407.84      5.10 o
   1   0  10      993.73      947.06      7.98 o
   2   0  10      306.85      308.60      4.69 o
   3   0  10     1035.59     1056.61      9.13 o
   4   0  10       17.09       16.45      1.31 o
   5   0  10       12.07       18.27      1.17 o
   6   0  10     2735.98     2637.03     12.72 o
   7   0  10     1544.44     1442.99      9.69 o
   8   0  10        8.40        5.02      0.94 o
   9   0  10        9.96       10.56      1.15 o
  10   0  10        0.54        0.31      0.73 o
  11   0  10        0.08        0.14      0.60 o
  12   0  10       64.00       79.06      1.59 o
 -16   1  10       23.03       31.60      1.17 o
 -15   1  10        8.72        9.19      0.69 o
 -14   1  10       39.91       44.43      1.35 o
 -13   1  10        6.40        7.17      0.79 o
 -12   1  10       15.41       11.91      0.93 o
 -11   1  10       64.57       60.11      1.64 o
 -10   1  10      265.27      232.56      2.34 o
  -9   1  10      273.30      276.16      2.43 o
  -8   1  10       98.86       95.39      2.91 o
  -7   1  10       98.67      117.64      3.22 o
  -6   1  10        4.28       12.40      1.19 o
  -5   1  10     2401.84     2574.33     14.11 o
  -4   1  10       83.72      115.23      3.04 o
  -3   1  10       10.89       10.37      1.02 o
  -2   1  10      138.66      134.12      2.86 o
  -1   1  10     1901.49     1934.45      9.51 o
   0   1  10       86.88       87.47      9.56 o
   1   1  10       53.60       41.56      1.22 o
   2   1  10      346.96      323.53      3.61 o
   3   1  10      152.86      151.86      3.70 o
   4   1  10       43.79       38.51      2.06 o
   5   1  10      387.87      382.77      4.88 o
   6   1  10      191.13      179.07      3.39 o
   7   1  10     1619.44     1577.01      8.51 o
   8   1  10        1.31        5.76      1.09 o
   9   1  10      347.98      324.84      5.06 o
  10   1  10       55.84       62.45      2.24 o
  11   1  10       20.29       25.47      1.36 o
  12   1  10       77.31      104.87      2.10 o
 -16   2  10        0.07        0.23      0.41 o
 -15   2  10        7.03        7.63      0.56 o
 -14   2  10        0.03        0.36      0.78 o
 -13   2  10        2.94        2.11      0.57 o
 -12   2  10       70.25       72.90      1.67 o
 -11   2  10      125.77      114.78      1.67 o
 -10   2  10      433.29      433.10      4.72 o
  -9   2  10      136.67      138.94      2.68 o
  -8   2  10        4.32        3.58      0.72 o
  -7   2  10        4.64        7.25      1.00 o
  -6   2  10       33.96       36.40      2.07 o
  -5   2  10        0.09        0.98      0.55 o
  -4   2  10      386.80      394.99      3.75 o
  -3   2  10      121.67      130.66      3.50 o
  -2   2  10      383.85      335.56      5.43 o
  -1   2  10       24.77       23.17      1.57 o
   0   2  10      570.45      593.68      7.08 o
   1   2  10      201.11      227.39      4.60 o
   2   2  10      144.44      145.86      3.77 o
   3   2  10       10.48        8.78      1.17 o
   4   2  10        0.01        0.15      0.56 o
   5   2  10        0.00       -0.12      0.69 o
   6   2  10     1344.63     1364.15     10.26 o
   7   2  10      184.09      193.36      4.11 o
   8   2  10      200.61      185.97      4.03 o
   9   2  10       33.85       38.12      1.98 o
  10   2  10        3.62        4.59      0.95 o
  11   2  10        3.09        3.11      0.78 o
  12   2  10       17.43       26.09      1.17 o
 -15   3  10        1.57        1.46      0.35 o
 -14   3  10        0.81        0.70      0.43 o
 -13   3  10        5.75        4.61      0.83 o
 -12   3  10        7.04        4.66      0.90 o
 -11   3  10       24.62       24.39      1.07 o
 -10   3  10      324.96      290.08      3.18 o
  -9   3  10        0.96        0.50      0.64 o
  -8   3  10      195.59      177.29      4.86 o
  -7   3  10       19.02       25.56      1.66 o
  -6   3  10        6.28        5.93      0.96 o
  -5   3  10      195.62      214.38      2.77 o
  -4   3  10       18.86       14.99      0.93 o
  -3   3  10      371.38      343.08      5.77 o
  -2   3  10       23.24       20.80      1.63 o
  -1   3  10      248.51      251.14      4.90 o
   0   3  10       41.43       47.11      2.30 o
   1   3  10      109.72      103.95      2.27 o
   2   3  10       24.52       19.94      0.71 o
   3   3  10      125.18      127.57      1.52 o
   4   3  10      309.80      296.20      2.30 o
   5   3  10       79.66       90.56      1.57 o
   6   3  10        0.33        0.59      0.76 o
   7   3  10      602.24      634.50      7.12 o
   8   3  10        0.73        0.50      1.02 o
   9   3  10       25.93       23.04      1.53 o
  10   3  10        3.26        3.10      0.85 o
  11   3  10        0.00       -0.08      0.58 o
  12   3  10       18.91       20.38      0.84 o
 -14   4  10        7.97        7.09      0.71 o
 -13   4  10        6.94        5.77      0.89 o
 -12   4  10       34.92       30.26      1.62 o
 -11   4  10       46.64       48.91      1.79 o
 -10   4  10        3.42        1.41      1.05 o
  -9   4  10        0.14        0.90      1.09 o
  -8   4  10      112.41      108.82      3.18 o
  -7   4  10        3.93        2.73      1.03 o
  -6   4  10        0.52        0.27      0.92 o
  -5   4  10       17.22       15.99      1.57 o
  -4   4  10      236.68      267.19      4.89 o
  -3   4  10        8.49       13.26      1.40 o
  -2   4  10       19.66       13.32      1.35 o
  -1   4  10        2.57        4.94      0.59 o
   0   4  10      218.17      213.31      4.30 o
   1   4  10       73.51       67.48      1.27 o
   2   4  10       45.15       47.75      1.11 o
   3   4  10       32.92       32.56      0.94 o
   4   4  10       69.85       64.06      1.71 o
   5   4  10       40.75       51.47      1.16 o
   6   4  10      419.37      473.18      3.64 o
   7   4  10        0.33        0.71      0.54 o
   8   4  10      174.02      172.10      3.31 o
   9   4  10       43.90       49.90      1.77 o
  10   4  10        0.02        0.09      0.31 o
  11   4  10        0.03        0.41      0.33 o
 -13   5  10        0.05        0.00      0.43 o
 -12   5  10        3.57        3.34      0.69 o
 -11   5  10        2.08        2.37      0.60 o
 -10   5  10      105.47      107.41      3.96 o
  -9   5  10        9.62        6.85      0.76 o
  -8   5  10        0.14        0.34      0.63 o
  -7   5  10       10.78       12.55      1.31 o
  -6   5  10        6.99        7.80      1.39 o
  -5   5  10       12.80       15.90      1.59 o
  -4   5  10       11.39       11.54      1.54 o
  -3   5  10       17.79       23.07      1.84 o
  -2   5  10       35.12       39.34      2.06 o
  -1   5  10      216.83      235.35      2.39 o
   0   5  10        0.97        0.56      0.47 o
   1   5  10        0.03        0.16      0.53 o
   2   5  10        1.17        1.34      0.74 o
   3   5  10       35.47       36.65      1.32 o
   4   5  10       65.80       65.05      1.60 o
   5   5  10      190.25      213.71      2.52 o
   6   5  10        1.36        0.65      0.66 o
   7   5  10       59.15       66.19      1.65 o
   8   5  10        8.12        7.36      0.61 o
 -10   6  10        0.16       -0.13      0.45 o
  -9   6  10        0.32        0.20      0.70 o
  -8   6  10        4.89        4.24      0.92 o
  -7   6  10        6.11        5.86      1.08 o
  -6   6  10        1.10        1.48      1.02 o
  -5   6  10        9.98        8.46      1.28 o
  -4   6  10        0.01       -0.02      0.98 o
  -3   6  10       10.09        9.29      1.29 o
  -2   6  10       50.74       54.21      2.22 o
  -1   6  10        0.08       -0.13      0.84 o
   0   6  10        1.43        0.39      1.33 o
   1   6  10        1.10        0.66      0.72 o
   2   6  10        1.37        1.76      0.78 o
   3   6  10       15.03       15.10      0.97 o
   4   6  10        5.86        4.07      0.77 o
   5   6  10        3.62        4.91      0.70 o
   6   6  10       11.02       11.35      0.81 o
   8   6  10       17.75       16.94      0.66 o
  -8   7  10        9.14        7.80      0.54 o
  -7   7  10        0.87        0.72      0.52 o
  -6   7  10        0.04       -0.07      0.55 o
  -5   7  10        0.04        0.43      0.58 o
  -4   7  10        0.58        0.30      0.66 o
  -3   7  10       49.76       39.58      1.59 o
  -2   7  10        4.01        4.02      1.07 o
  -1   7  10       82.06       86.82      2.07 o
   0   7  10       10.90       11.19      1.18 o
   1   7  10        1.55        2.03      1.03 o
   2   7  10        3.20        3.16      0.97 o
   3   7  10        0.78        1.15      0.80 o
 -16   1  11        0.00        0.10      0.41 o
 -15   1  11        0.98        0.77      0.44 o
 -14   1  11        1.26        0.58      0.59 o
 -13   1  11        0.10        0.09      0.64 o
 -12   1  11       21.15       22.75      1.18 o
 -11   1  11       26.30       19.15      1.12 o
 -10   1  11       27.32       33.90      1.77 o
  -9   1  11        2.09        2.00      0.50 o
  -8   1  11       64.37       60.20      2.03 o
  -7   1  11      219.38      219.01      2.75 o
  -6   1  11      112.04      122.33      3.27 o
  -5   1  11       96.27       91.40      2.77 o
  -4   1  11       93.06       80.40      2.58 o
  -3   1  11        7.14        5.49      0.91 o
  -2   1  11      184.13      193.55      3.92 o
  -1   1  11      131.97      132.70      3.25 o
   0   1  11       62.36       55.08      5.04 o
   1   1  11       36.70       30.80      1.12 o
   2   1  11        8.51        7.08      0.79 o
   3   1  11       84.10       80.01      2.19 o
   4   1  11        0.89        0.97      0.36 o
   5   1  11        4.42        4.61      0.60 o
   6   1  11       44.56       42.87      1.25 o
   7   1  11        1.82        0.26      0.44 o
   8   1  11       15.08       18.72      1.46 o
   9   1  11        8.04        6.36      1.04 o
  10   1  11        0.93        0.93      0.72 o
  11   1  11        2.59        3.18      0.70 o
  12   1  11        4.52        5.40      0.56 o
 -16   2  11       39.45       43.66      1.06 o
 -15   2  11        5.37        6.71      0.78 o
 -14   2  11        7.27        5.93      0.92 o
 -13   2  11       18.90       22.88      1.51 o
 -12   2  11       35.30       39.29      1.19 o
 -11   2  11      206.72      201.41      2.64 o
 -10   2  11        0.03        1.55      0.55 o
  -9   2  11      161.55      149.23      1.90 o
  -8   2  11       40.36       38.06      1.25 o
  -7   2  11        1.23        0.48      0.86 o
  -6   2  11      214.24      210.59      3.59 o
  -5   2  11      180.08      185.40      4.24 o
  -4   2  11       75.17       77.18      2.77 o
  -3   2  11        0.46        0.19      0.80 o
  -2   2  11      184.33      175.77      4.16 o
  -1   2  11      542.54      556.09      7.01 o
   0   2  11      201.05      180.85      4.24 o
   1   2  11        3.07        3.30      1.02 o
   2   2  11        5.98        4.02      0.77 o
   3   2  11      297.42      311.51      3.08 o
   4   2  11       89.01       85.03      4.82 o
   5   2  11      127.84      122.92      2.11 o
   6   2  11       36.31       36.77      2.03 o
   7   2  11      167.48      147.72      3.65 o
   8   2  11       30.92       27.31      1.77 o
   9   2  11        3.54        3.58      0.54 o
  10   2  11        3.57        2.29      0.81 o
  11   2  11        5.74        6.54      0.82 o
  12   2  11        0.40        0.09      0.36 o
 -15   3  11        3.32        3.71      0.35 o
 -14   3  11        3.87        4.27      0.47 o
 -13   3  11       14.69       14.56      1.02 o
 -12   3  11        5.24        4.24      0.86 o
 -11   3  11       81.60       73.95      1.67 o
 -10   3  11      119.31      138.10      2.26 o
  -9   3  11        0.02        0.25      0.60 o
  -8   3  11        1.02        1.16      0.55 o
  -7   3  11      153.05      155.11      3.23 o
  -6   3  11      193.17      194.82      3.80 o
  -5   3  11       56.84       56.92      2.13 o
  -4   3  11      135.14      146.92      3.27 o
  -3   3  11      118.84      112.80      2.83 o
  -2   3  11       29.98       27.87      0.91 o
  -1   3  11      178.55      204.80      3.23 o
   0   3  11        0.13        0.43      0.46 o
   1   3  11       26.32       32.56      0.85 o
   2   3  11       20.54       17.77      0.95 o
   3   3  11       95.68       94.54      1.88 o
   4   3  11        7.89        8.46      0.67 o
   5   3  11        0.60        0.93      0.49 o
   6   3  11       64.59       66.92      2.50 o
   7   3  11       66.21       59.19      2.38 o
   8   3  11       22.81       20.25      1.49 o
   9   3  11       23.82       19.66      1.39 o
  10   3  11        3.32        3.38      0.43 o
  11   3  11       12.54       17.51      0.91 o
 -14   4  11        0.91        0.63      0.44 o
 -13   4  11        0.01        0.02      0.68 o
 -12   4  11       17.23       17.78      1.27 o
 -11   4  11       21.47       21.33      1.28 o
 -10   4  11       17.12       17.06      1.55 o
  -9   4  11       78.78       78.69      2.74 o
  -8   4  11        1.80        0.11      0.95 o
  -7   4  11       21.27       18.04      1.59 o
  -6   4  11        8.40        8.16      1.25 o
  -5   4  11       94.70      101.95      3.11 o
  -4   4  11       53.72       67.83      2.61 o
  -3   4  11       59.61       68.19      2.58 o
  -2   4  11        2.09        2.16      1.41 o
   0   4  11       26.21       29.09      1.53 o
   1   4  11       20.36       20.60      0.91 o
   2   4  11       51.13       47.79      1.10 o
   3   4  11        0.34       -0.22      0.52 o
   4   4  11      166.01      175.10      2.21 o
   5   4  11      337.74      337.84      2.57 o
   6   4  11        0.52        1.26      0.51 o
   7   4  11       31.51       30.50      1.55 o
   8   4  11        3.08        2.17      0.70 o
   9   4  11        0.37        0.27      0.41 o
  10   4  11        3.47        3.37      0.39 o
 -13   5  11       22.72       22.85      0.76 o
 -12   5  11        0.02       -0.29      0.48 o
 -11   5  11       10.44       12.37      0.83 o
 -10   5  11       31.10       32.25      2.15 o
  -9   5  11        0.07        0.86      0.59 o
  -8   5  11       19.19       19.74      0.86 o
  -7   5  11       21.17       20.99      1.18 o
  -6   5  11       11.43       11.48      1.45 o
  -5   5  11        4.60        3.75      1.14 o
  -4   5  11       76.64       74.39      2.76 o
  -3   5  11       45.66       59.47      2.41 o
  -2   5  11        1.57        2.14      1.07 o
  -1   5  11       23.78       26.87      1.00 o
   0   5  11       21.00       19.90      1.67 o
   1   5  11       42.75       45.62      2.00 o
   2   5  11        2.65        1.60      0.77 o
   3   5  11       57.10       67.11      1.62 o
   4   5  11        1.40        1.88      0.77 o
   5   5  11        3.50        4.09      0.77 o
   6   5  11       30.21       30.83      1.25 o
   9   5  11        3.33        2.33      0.43 o
 -10   6  11        5.08        4.32      0.49 o
  -9   6  11        1.35        1.44      0.61 o
  -8   6  11        0.11        0.13      0.69 o
  -7   6  11        3.66        2.85      0.98 o
  -6   6  11       10.02        9.22      1.23 o
  -5   6  11       32.37       31.16      1.84 o
  -4   6  11        1.72        1.83      1.05 o
  -3   6  11       41.84       41.57      2.09 o
  -2   6  11       19.14       17.12      1.43 o
  -1   6  11       14.90       14.94      1.59 o
   0   6  11        8.60        8.00      1.45 o
   1   6  11        0.07        0.74      1.41 o
   2   6  11       47.01       49.39      2.11 o
   3   6  11       34.73       41.30      1.86 o
   4   6  11       19.28       17.47      1.44 o
   6   6  11        2.04        3.20      0.60 o
   7   6  11        0.04        0.14      0.37 o
  -7   7  11        6.27        4.27      0.51 o
  -6   7  11        0.08       -0.16      0.48 o
  -5   7  11        1.27        0.89      0.58 o
  -4   7  11        1.24        0.73      0.48 o
  -3   7  11        1.75        0.71      0.91 o
  -2   7  11        0.41        1.64      0.94 o
  -1   7  11        2.47        0.70      0.95 o
   0   7  11       15.27       15.44      1.15 o
   1   7  11        7.26        8.59      0.97 o
   2   7  11        2.00        3.08      0.84 o
   3   7  11       14.29       13.34      0.81 o
 -16   0  12       34.23       32.88      0.85 o
 -15   0  12       12.34       13.76      1.02 o
 -14   0  12       49.62       58.13      2.06 o
 -13   0  12        1.75        1.52      1.00 o
 -12   0  12       12.16       18.26      1.60 o
 -11   0  12       24.00       41.63      2.10 o
 -10   0  12      886.07      870.42      8.34 o
  -9   0  12       76.94       76.27      1.63 o
  -8   0  12       14.00       14.43      1.15 o
  -7   0  12      169.24      167.34      3.03 o
  -6   0  12      192.88      209.30      3.45 o
  -5   0  12      186.34      173.21      3.36 o
  -4   0  12      109.03       98.74      2.63 o
  -3   0  12       28.44       24.46      1.37 o
  -2   0  12      472.92      463.07      5.59 o
  -1   0  12        0.00       -0.06      0.64 o
   0   0  12      143.25      159.61      3.54 o
   1   0  12      152.89      168.78      3.50 o
   2   0  12     1160.07     1156.32      5.20 o
   3   0  12       26.68       21.43      0.86 o
   4   0  12        0.26        1.83      0.95 o
   5   0  12       51.29       40.38      1.10 o
   6   0  12     1302.88     1145.21      8.85 o
   7   0  12      318.64      271.45      4.37 o
   8   0  12       65.71       69.28      2.17 o
   9   0  12       25.70       30.00      1.41 o
  10   0  12       69.53       77.85      1.86 o
  11   0  12        4.60        5.31      0.51 o
 -16   1  12        3.04        3.78      0.46 o
 -15   1  12        0.37        0.82      0.41 o
 -14   1  12       11.70       11.76      0.82 o
 -13   1  12       78.83       80.31      1.80 o
 -12   1  12      768.09      745.71     20.04 o
 -11   1  12      143.39      155.86      2.36 o
 -10   1  12      262.60      241.90      3.84 o
  -9   1  12        2.75        1.88      0.50 o
  -8   1  12      306.59      316.43      4.66 o
  -7   1  12       30.78       38.45      1.74 o
  -6   1  12      485.61      497.22      3.85 o
  -5   1  12      138.13      128.97      3.28 o
  -4   1  12      384.35      367.18      5.54 o
  -3   1  12       29.69       26.33      1.63 o
  -2   1  12      162.03      176.47      3.82 o
  -1   1  12       30.98       24.97      1.59 o
   0   1  12      273.37      266.70      4.81 o
   1   1  12       10.08       10.52      0.71 o
   2   1  12     1444.79     1349.96      4.02 o
   3   1  12        0.17        1.18      0.30 o
   4   1  12       28.83       31.52      0.84 o
   5   1  12      152.00      148.64      1.71 o
   6   1  12       69.60       67.18      1.22 o
   7   1  12       12.11        7.50      0.55 o
   8   1  12        4.47        1.52      0.87 o
   9   1  12       43.75       46.35      1.90 o
  10   1  12       28.95       27.31      1.33 o
  11   1  12        9.76       13.25      0.82 o
 -15   2  12        0.01        0.60      0.51 o
 -14   2  12       17.48       20.42      1.19 o
 -13   2  12        6.58        8.07      1.03 o
 -12   2  12       79.40       86.14      1.78 o
 -11   2  12        0.09        0.80      0.50 o
 -10   2  12      303.88      296.94      2.85 o
  -9   2  12       29.45       28.74      1.12 o
  -8   2  12        0.04        0.13      0.55 o
  -7   2  12       11.05       14.01      1.35 o
  -6   2  12        6.56       11.59      1.22 o
  -5   2  12       43.56       39.62      0.93 o
  -4   2  12       12.12       13.95      0.77 o
  -3   2  12      213.59      197.18      3.34 o
  -2   2  12       65.75       54.42      2.41 o
  -1   2  12       15.03       21.16      1.19 o
   0   2  12        6.28        4.57      0.60 o
   1   2  12       47.91       50.07      1.26 o
   2   2  12        2.07        1.93      0.63 o
   3   2  12      239.45      240.50      6.90 o
   4   2  12       26.61       24.60      1.16 o
   5   2  12        2.49        2.71      1.01 o
   6   2  12      925.21      884.80      8.68 o
   7   2  12       27.08       22.20      1.02 o
   8   2  12       11.37       16.84      0.85 o
   9   2  12        0.20        0.29      0.77 o
  10   2  12       17.35       20.69      1.23 o
  11   2  12        0.87        1.23      0.46 o
 -15   3  12        0.04        0.07      0.35 o
 -14   3  12        5.93        5.62      0.54 o
 -13   3  12        8.53        9.65      0.85 o
 -12   3  12      150.49      152.15      2.79 o
 -11   3  12       30.38       28.38      1.63 o
 -10   3  12       59.35       48.63      1.40 o
  -9   3  12       34.90       31.55      1.46 o
  -8   3  12        3.88        3.26      0.61 o
  -7   3  12       47.90       57.55      2.96 o
  -6   3  12       56.30       49.31      2.15 o
  -5   3  12       24.02       24.18      1.62 o
  -4   3  12      381.17      387.75      5.21 o
  -3   3  12      624.37      587.99      5.26 o
  -2   3  12       17.14       14.85      0.83 o
  -1   3  12      178.44      167.68      2.15 o
   0   3  12        3.24        1.32      0.80 o
   1   3  12      197.96      173.12      2.31 o
   2   3  12      353.64      371.51      2.77 o
   3   3  12       11.99       10.78      0.69 o
   4   3  12       51.40       54.85      1.11 o
   5   3  12      362.57      375.62      3.65 o
   6   3  12       44.92       48.78      2.21 o
   7   3  12        2.44        2.29      1.00 o
   8   3  12       52.60       52.62      2.32 o
   9   3  12        0.05        0.17      0.43 o
  10   3  12       23.40       27.80      1.17 o
  11   3  12       15.91       17.49      0.70 o
 -14   4  12        0.82        0.72      0.38 o
 -13   4  12       38.55       41.96      1.44 o
 -12   4  12       65.72       68.79      2.62 o
 -11   4  12        2.51        1.52      0.77 o
 -10   4  12        7.15        3.32      1.03 o
  -9   4  12        0.09       -0.07      0.98 o
  -8   4  12        6.49        7.66      1.26 o
  -7   4  12        6.87        4.18      1.16 o
  -6   4  12       30.46       25.70      1.75 o
  -5   4  12       12.81       10.33      1.28 o
  -4   4  12      147.70      157.56      3.65 o
  -3   4  12      107.98       99.53      2.93 o
  -2   4  12      281.53      281.04     12.03 o
  -1   4  12       10.00       10.01      1.04 o
   0   4  12       26.87       29.47      1.85 o
   1   4  12      203.81      212.57      2.57 o
   2   4  12      199.87      220.64      2.60 o
   3   4  12       98.32      105.18      1.74 o
   4   4  12        7.44        8.20      0.72 o
   5   4  12        1.51        2.71      0.58 o
   6   4  12       69.28       61.12      2.13 o
   7   4  12        0.66        0.33      0.65 o
   8   4  12        5.13        3.60      0.49 o
   9   4  12        0.19        0.09      0.31 o
 -11   5  12        1.22        1.57      0.52 o
 -10   5  12        5.72        4.76      0.84 o
  -9   5  12        1.98        0.21      0.85 o
  -8   5  12        5.82        6.89      0.81 o
  -7   5  12       12.38       11.85      2.08 o
  -6   5  12       35.35       42.88      2.07 o
  -5   5  12       11.40       11.34      1.30 o
  -4   5  12       17.87       18.06      1.51 o
  -3   5  12      337.93      348.78     23.49 o
  -2   5  12       22.85       17.53      1.53 o
  -1   5  12        7.26        4.14      0.55 o
   0   5  12        3.99        4.94      0.76 o
   1   5  12       36.75       41.01      2.13 o
   2   5  12       22.48       22.42      1.89 o
   3   5  12      218.93      248.58      3.91 o
   4   5  12        1.48        2.50      1.56 o
   5   5  12      141.17      148.04      2.88 o
   7   5  12        0.04        0.54      0.59 o
   8   5  12        1.21        1.06      0.43 o
 -10   6  12        0.18        0.21      0.29 o
  -9   6  12        0.53        0.42      0.52 o
  -8   6  12        1.12        1.69      0.71 o
  -7   6  12       20.06       21.82      1.38 o
  -6   6  12       18.98       17.67      1.40 o
  -5   6  12        0.08       -0.18      0.95 o
  -4   6  12       19.52       20.66      1.56 o
  -3   6  12        6.66        4.52      1.03 o
  -2   6  12       39.90       43.12      2.34 o
  -1   6  12        1.81        1.34      1.28 o
   0   6  12        0.38        1.22      1.29 o
   1   6  12       29.19       32.52      1.79 o
   2   6  12       19.36       21.46      1.62 o
   3   6  12       11.85       11.78      0.73 o
   4   6  12       59.00       65.01      1.14 o
   5   6  12        0.01        0.34      0.54 o
   6   6  12        1.33        1.32      0.41 o
  -6   7  12        3.37        1.69      0.33 o
  -5   7  12        0.96        1.51      0.35 o
  -4   7  12        0.03        0.62      0.70 o
  -3   7  12       61.42       68.77      1.50 o
  -2   7  12       40.83       44.39      1.34 o
  -1   7  12        2.31        2.96      0.82 o
   0   7  12        1.68        1.64      0.79 o
   1   7  12        0.25        0.34      0.69 o
   2   7  12        3.19        3.29      0.64 o
 -15   1  13        0.01        0.15      0.52 o
 -14   1  13        1.56        1.27      0.50 o
 -13   1  13       70.04       73.03      1.86 o
 -12   1  13        4.68        7.08      0.86 o
 -11   1  13       24.08       24.88      0.93 o
 -10   1  13        5.29        3.97      0.59 o
  -9   1  13        1.33        2.18      0.53 o
  -8   1  13       11.73       13.43      1.26 o
  -7   1  13       60.90       64.00      2.25 o
  -6   1  13       41.46       47.48      1.36 o
  -5   1  13       73.00       67.22      1.07 o
  -4   1  13       42.53       35.54      1.15 o
  -3   1  13       85.41       84.20      1.19 o
  -2   1  13       17.87       20.12      0.58 o
  -1   1  13       71.01       61.53      1.74 o
   0   1  13       24.69       25.13      0.81 o
   1   1  13        7.97        7.80      0.61 o
   2   1  13      118.85      101.37      1.18 o
   3   1  13        0.20       -0.30      0.38 o
   4   1  13       19.47       19.68      0.86 o
   5   1  13        0.62        0.53      0.46 o
   6   1  13        1.22        1.44      0.44 o
   7   1  13        0.56        0.43      0.40 o
   8   1  13        0.26        0.12      0.79 o
   9   1  13        6.70        9.55      0.98 o
  10   1  13        0.48        0.68      0.52 o
 -15   2  13        0.01        0.06      0.26 o
 -14   2  13        0.01        0.26      0.55 o
 -13   2  13        0.39        0.15      0.76 o
 -12   2  13       22.71       24.06      1.00 o
 -11   2  13      139.98      155.33      1.89 o
 -10   2  13        1.07        1.39      0.51 o
  -9   2  13        7.22        7.00      0.61 o
  -8   2  13        6.00        7.27      0.81 o
  -7   2  13        0.06        0.44      0.92 o
  -6   2  13      256.16      262.94      4.52 o
  -5   2  13      171.02      155.49      1.99 o
  -4   2  13       53.89       45.83      1.37 o
  -3   2  13       47.51       40.20      0.84 o
  -2   2  13       59.99       60.62      1.11 o
  -1   2  13       14.10       10.77      0.73 o
   0   2  13      450.84      440.72      3.87 o
   1   2  13      159.75      170.17      2.35 o
   2   2  13        1.47        2.67      0.57 o
   3   2  13       94.03       98.09      1.62 o
   4   2  13       18.24       17.00      1.02 o
   5   2  13      439.67      426.63      8.16 o
   6   2  13        0.95        0.81      0.62 o
   7   2  13       38.29       37.62      1.59 o
   8   2  13        0.58        0.70      0.50 o
   9   2  13        0.64        0.75      0.68 o
  10   2  13        0.50        0.47      0.53 o
 -14   3  13        6.79        4.67      0.62 o
 -13   3  13      119.89      124.94      2.13 o
 -12   3  13        1.11        1.53      0.64 o
 -11   3  13       24.07       25.62      2.06 o
 -10   3  13        0.73        0.08      0.57 o
  -9   3  13        8.78        8.86      0.78 o
  -8   3  13        1.84        0.79      0.54 o
  -7   3  13      100.39       99.36      1.91 o
  -6   3  13        2.17        2.43      1.00 o
  -5   3  13       10.27        9.42      1.27 o
  -4   3  13      224.93      198.34      2.47 o
  -3   3  13      134.21      128.70      2.06 o
  -2   3  13       53.79       42.30      0.98 o
  -1   3  13       25.29       22.91      0.82 o
   0   3  13        0.34        0.55      0.56 o
   1   3  13        0.72        0.77      0.56 o
   2   3  13      446.76      441.63      3.77 o
   3   3  13        3.53        2.64      0.80 o
   4   3  13        7.01        6.58      1.31 o
   5   3  13       15.44       15.96      1.49 o
   6   3  13        0.24        1.03      0.62 o
   7   3  13        4.12        4.06      0.64 o
   8   3  13        0.52        0.77      0.47 o
   9   3  13        1.78        1.95      0.49 o
  10   3  13        0.90        1.07      0.39 o
 -13   4  13       11.01       12.01      0.75 o
 -12   4  13       14.44       13.81      0.61 o
 -11   4  13       14.32       13.17      1.03 o
 -10   4  13        0.53        0.96      0.87 o
  -9   4  13       58.52       59.35      2.37 o
  -8   4  13       16.15       17.47      1.52 o
  -7   4  13       30.23       29.08      1.82 o
  -6   4  13       23.12       23.72      1.67 o
  -5   4  13       35.18       37.05      1.97 o
  -4   4  13       81.22       87.10      2.80 o
  -3   4  13       24.03       28.69      1.73 o
  -2   4  13       29.79       34.43      1.55 o
  -1   4  13        0.17        0.06      0.70 o
   0   4  13       64.70       69.15      1.83 o
   1   4  13      102.10      104.52      1.93 o
   2   4  13       41.35       41.62      2.16 o
   3   4  13        1.77        1.15      0.98 o
   4   4  13        0.20        0.15      0.67 o
   5   4  13      228.84      230.39      3.78 o
   6   4  13        2.71        2.33      0.57 o
   7   4  13       14.90       18.80      0.78 o
   8   4  13        5.98        5.89      0.45 o
 -11   5  13        1.21        0.94      0.43 o
 -10   5  13        0.41        0.05      0.59 o
  -9   5  13        2.99        2.12      0.82 o
  -8   5  13       18.43       19.22      1.00 o
  -7   5  13       12.50       12.15      0.91 o
  -6   5  13       35.69       40.37      1.88 o
  -5   5  13        0.12        0.09      0.80 o
  -4   5  13       47.95       48.48      1.49 o
  -3   5  13       58.33       52.31      1.47 o
  -2   5  13       22.44       22.61      1.10 o
  -1   5  13       14.01       16.84      1.57 o
   0   5  13        0.00        0.37      1.10 o
   1   5  13        2.13        1.87      0.71 o
   2   5  13       98.35       96.40      2.07 o
   3   5  13        2.98        4.79      0.80 o
   4   5  13       11.38       12.84      0.90 o
   5   5  13        0.28       -0.26      0.79 o
   6   5  13        0.42        0.13      0.64 o
   7   5  13        7.57        6.71      0.58 o
  -9   6  13       30.62       31.62      1.00 o
  -8   6  13       14.05       16.38      0.97 o
  -7   6  13        2.36        2.37      0.77 o
  -6   6  13        0.15        0.71      0.75 o
  -5   6  13        1.44        0.68      0.79 o
  -4   6  13        9.74       11.18      0.79 o
  -3   6  13        0.11        0.03      0.63 o
  -2   6  13       16.25       17.60      1.42 o
  -1   6  13        7.14        7.65      1.24 o
   0   6  13        0.58        1.74      1.16 o
   1   6  13       12.39       12.52      1.33 o
   2   6  13       41.38       45.13      1.61 o
   3   6  13        1.37        1.56      0.95 o
   5   6  13       12.83       11.95      0.58 o
  -4   7  13        4.37        3.63      0.54 o
  -3   7  13        8.97        8.15      0.71 o
  -2   7  13       13.18       13.70      0.79 o
  -1   7  13        8.64        8.78      0.72 o
   0   7  13        0.02       -0.31      0.56 o
 -15   0  14        1.60        0.28      0.46 o
 -14   0  14        0.33        0.17      0.65 o
 -13   0  14       39.88       42.52      1.80 o
 -12   0  14        3.01        1.92      0.95 o
 -11   0  14       79.03       66.63      2.49 o
 -10   0  14       30.22       31.39      1.90 o
  -9   0  14        0.01       -0.57      0.76 o
  -8   0  14       43.73       38.40      1.77 o
  -7   0  14      236.11      240.10      4.02 o
  -6   0  14      408.06      386.91      5.26 o
  -5   0  14     1406.35     1383.42      9.76 o
  -4   0  14      578.16      580.47      6.25 o
  -3   0  14       70.08       68.34      1.59 o
  -2   0  14        0.70        1.34      0.57 o
  -1   0  14     1594.48     1598.70      9.52 o
   0   0  14      128.81      146.12      3.08 o
   1   0  14        3.78        1.38      0.99 o
   2   0  14      518.68      559.00      4.14 o
   3   0  14      313.76      309.33      7.66 o
   4   0  14      152.43      164.38      2.25 o
   5   0  14      250.99      223.72      2.57 o
   6   0  14       49.25       43.12      1.83 o
   7   0  14        4.68        5.47      0.90 o
   8   0  14       46.28       51.84      1.67 o
 -15   1  14        2.62        2.53      0.50 o
 -14   1  14        0.09       -0.19      0.42 o
 -13   1  14      128.34      141.27      2.06 o
 -12   1  14        1.90        0.60      0.60 o
 -11   1  14       28.10       27.24      0.91 o
 -10   1  14        3.51        2.08      0.53 o
  -9   1  14        7.62        6.42      0.63 o
  -8   1  14       24.91       27.45      1.68 o
  -7   1  14        4.19        3.64      1.00 o
  -6   1  14      314.63      342.46      5.66 o
  -5   1  14     1161.34     1077.29     10.13 o
  -4   1  14      881.46      866.78      6.35 o
  -3   1  14      512.70      508.57      3.27 o
  -2   1  14       63.54       51.10      1.12 o
  -1   1  14      117.74      113.46      1.59 o
   0   1  14      941.73      934.37      7.08 o
   1   1  14     1398.89     1308.50      5.19 o
   2   1  14       43.94       40.27      1.07 o
   3   1  14        9.51       13.10      0.69 o
   4   1  14       54.66       52.92      1.47 o
   5   1  14        0.05        0.59      0.61 o
   6   1  14       13.88       12.11      0.79 o
   7   1  14       14.39       10.27      0.70 o
   8   1  14      149.19      164.20      3.14 o
   9   1  14        1.75        1.62      0.66 o
 -14   2  14        0.06       -0.02      0.50 o
 -13   2  14        2.64        3.48      0.73 o
 -12   2  14       35.94       36.96      1.69 o
 -11   2  14       43.57       35.37      0.97 o
 -10   2  14       59.72       64.88      1.30 o
  -9   2  14        1.55        1.12      0.48 o
  -8   2  14       55.11       51.63      1.57 o
  -7   2  14        2.45        2.79      1.20 o
  -6   2  14       95.13       86.70      2.79 o
  -5   2  14     1041.08     1072.09      5.33 o
  -4   2  14      436.06      459.41      2.72 o
  -3   2  14       13.00       10.80      0.58 o
  -2   2  14       29.71       26.60      0.76 o
  -1   2  14      210.84      203.33      2.10 o
   0   2  14      339.09      341.64      2.92 o
   1   2  14       13.08        9.46      0.75 o
   2   2  14       23.13       33.58      1.00 o
   3   2  14       99.94       97.85      1.54 o
   4   2  14       37.80       30.33      1.63 o
   5   2  14       36.22       26.04      1.14 o
   6   2  14       41.38       37.71      1.24 o
   7   2  14       13.40       12.12      0.76 o
   8   2  14        1.61        1.87      0.45 o
   9   2  14        0.11        0.24      0.57 o
 -14   3  14       28.70       27.00      0.92 o
 -13   3  14       18.55       16.27      0.75 o
 -12   3  14       20.95       20.95      1.01 o
 -11   3  14       14.75       14.38      0.78 o
 -10   3  14       27.31       26.60      1.03 o
  -9   3  14        8.18        5.09      0.66 o
  -8   3  14       40.14       37.03      1.25 o
  -7   3  14       19.65       18.97      1.13 o
  -6   3  14      258.39      272.28      4.72 o
  -5   3  14      450.03      420.81      5.91 o
  -4   3  14      258.09      256.32      6.77 o
  -3   3  14      141.19      136.26      2.23 o
  -2   3  14        0.25        0.61      0.41 o
  -1   3  14      247.78      229.57      1.82 o
   0   3  14       94.95      110.00      1.31 o
   1   3  14      382.81      350.12      3.19 o
   2   3  14       94.60      109.30      1.64 o
   3   3  14      136.72      131.98      2.99 o
   4   3  14       25.10       30.58      2.48 o
   5   3  14        0.00        0.14      0.66 o
   6   3  14       18.20       15.14      0.88 o
   7   3  14        2.13        1.49      0.52 o
   8   3  14        0.70        0.66      0.40 o
 -12   4  14       43.07       36.09      3.03 o
 -11   4  14        6.18        4.71      0.73 o
 -10   4  14       13.09       12.47      1.22 o
  -9   4  14       20.36       22.37      1.58 o
  -8   4  14        2.58        1.69      0.99 o
  -7   4  14       50.51       43.87      2.13 o
  -6   4  14        3.21        3.04      1.08 o
  -5   4  14       73.27       73.68      2.55 o
  -4   4  14       44.62       50.36      2.12 o
  -3   4  14        7.01        5.98      0.60 o
  -2   4  14       36.96       38.00      0.99 o
  -1   4  14        8.65       10.33      0.88 o
   0   4  14       41.44       36.74      1.27 o
   1   4  14        9.40       11.01      1.06 o
   2   4  14       73.42       72.56      1.64 o
   3   4  14       13.84       15.88      1.02 o
   4   4  14      127.31      124.64      4.04 o
   5   4  14       11.84       11.45      1.14 o
   6   4  14        3.72        3.06      0.80 o
   7   4  14       21.29       22.97      1.01 o
   8   4  14        0.17       -0.17      0.36 o
 -10   5  14       10.69        9.46      0.76 o
  -9   5  14        1.00        0.93      0.64 o
  -8   5  14       49.93       50.68      1.90 o
  -7   5  14        0.02        0.18      0.62 o
  -6   5  14       10.44       10.82      1.51 o
  -5   5  14       53.48       52.22      1.46 o
  -4   5  14       54.21       45.92      1.41 o
  -3   5  14        7.84        6.35      0.59 o
  -2   5  14       38.40       44.27      1.85 o
  -1   5  14        6.69        5.14      1.31 o
   0   5  14        0.00       -0.11      0.63 o
   1   5  14       36.91       38.37      2.63 o
   2   5  14        0.07        0.50      0.67 o
   3   5  14       47.72       50.59      2.10 o
   4   5  14        5.21        3.91      0.83 o
   5   5  14        0.75        1.14      0.64 o
   6   5  14        0.58        0.02      0.47 o
  -8   6  14        0.25       -0.25      0.43 o
  -7   6  14        3.80        3.76      0.65 o
  -6   6  14        1.48        1.75      0.65 o
  -5   6  14        0.78        1.35      0.72 o
  -4   6  14       21.09       23.31      0.83 o
  -3   6  14       26.60       28.25      1.25 o
  -2   6  14        5.02        4.08      0.99 o
  -1   6  14        8.66        9.50      1.09 o
   0   6  14        0.58        1.34      0.92 o
   1   6  14        4.24        5.36      1.00 o
   2   6  14        8.18        7.83      0.92 o
 -14   1  15        5.68        5.62      0.71 o
 -13   1  15        3.41        5.01      0.58 o
 -12   1  15        0.00        0.09      0.57 o
 -11   1  15        7.55        7.31      1.20 o
 -10   1  15       20.44       20.91      0.86 o
  -9   1  15        9.39        9.35      0.72 o
  -8   1  15       15.17       16.67      0.96 o
  -7   1  15       68.65       63.05      1.61 o
  -6   1  15       97.58      109.71      2.18 o
  -5   1  15       43.52       39.60      1.15 o
  -4   1  15        0.06        0.50      0.56 o
  -3   1  15       17.71       15.91      0.86 o
  -2   1  15       59.93       59.69      1.30 o
  -1   1  15        3.96        3.26      0.61 o
   0   1  15       29.62       30.63      1.25 o
   1   1  15        1.85        1.01      0.70 o
   2   1  15       17.63       14.55      0.90 o
   3   1  15       67.48       67.95      1.73 o
   4   1  15       10.54        9.79      0.86 o
   5   1  15        1.06        0.52      0.61 o
   6   1  15        1.06        1.34      0.57 o
   7   1  15        7.20        8.98      1.01 o
 -14   2  15       13.59       10.81      0.65 o
 -13   2  15        0.10       -0.02      0.59 o
 -12   2  15        6.78        5.27      0.82 o
 -11   2  15       18.65       22.78      0.98 o
 -10   2  15       25.63       24.38      1.28 o
  -9   2  15       23.66       23.13      1.07 o
  -8   2  15        1.05        0.52      0.63 o
  -7   2  15      237.35      243.42      4.60 o
  -6   2  15       83.65       76.50      2.73 o
  -5   2  15       43.12       41.53      1.23 o
  -4   2  15       28.37       34.64      0.90 o
  -3   2  15       33.35       33.34      0.87 o
  -2   2  15      111.33      115.10      1.78 o
  -1   2  15       16.51       12.01      0.87 o
   0   2  15      463.42      473.11      9.50 o
   1   2  15       24.02       18.21      0.79 o
   2   2  15       55.35       50.53      2.12 o
   3   2  15       47.41       44.14      1.46 o
   4   2  15        7.82        4.95      0.80 o
   5   2  15       10.35       10.26      0.86 o
   6   2  15        6.21        5.03      0.80 o
   7   2  15        6.46        7.14      0.59 o
 -12   3  15        0.39       -0.24      0.43 o
 -11   3  15        2.88        5.00      0.81 o
 -10   3  15       16.25       17.14      0.82 o
  -9   3  15       15.47       12.67      1.33 o
  -8   3  15       39.45       35.52      1.18 o
  -7   3  15      148.75      152.92      2.50 o
  -6   3  15       41.63       46.42      2.27 o
  -5   3  15       24.47       19.65      1.01 o
  -4   3  15        2.61        4.19      0.94 o
  -3   3  15       26.50       27.58      0.89 o
  -2   3  15       65.54       70.34      1.07 o
  -1   3  15      145.42      150.92      1.50 o
   0   3  15       58.39       55.18      1.01 o
   1   3  15        1.50        1.40      0.54 o
   2   3  15       87.20       74.32      1.63 o
   3   3  15       91.20       91.57      2.62 o
   4   3  15        0.73        0.40      0.98 o
   5   3  15        8.35        8.36      0.93 o
   6   3  15        1.97        3.41      0.80 o
   7   3  15       16.58       19.74      0.92 o
 -11   4  15        0.38        0.67      0.55 o
 -10   4  15        7.92        7.76      0.97 o
  -9   4  15        0.35        0.30      0.84 o
  -8   4  15        0.07        0.73      0.79 o
  -7   4  15       85.90       84.77      2.64 o
  -6   4  15      160.96      153.44      3.47 o
  -5   4  15       10.08        9.36      1.24 o
  -4   4  15        2.70        2.02      0.91 o
  -3   4  15       64.47       60.74      1.09 o
  -2   4  15        0.69        0.93      0.52 o
  -1   4  15       16.69       14.87      1.03 o
   0   4  15       88.93       96.11      2.64 o
   1   4  15       16.86       15.32      0.98 o
   2   4  15       12.61       12.87      0.92 o
   3   4  15        0.10        0.38      0.72 o
   4   4  15        7.67        6.62      0.99 o
   5   4  15        0.58        0.20      0.77 o
   6   4  15        0.19        0.64      0.60 o
   7   4  15        1.85        1.12      0.40 o
 -10   5  15        3.14        3.14      0.47 o
  -9   5  15        0.23       -0.07      0.53 o
  -8   5  15        4.91        2.94      0.74 o
  -7   5  15       82.43       85.49      1.58 o
  -6   5  15        0.28        0.00      0.57 o
  -5   5  15        0.47       -0.17      0.52 o
  -4   5  15        5.72        6.19      0.62 o
  -3   5  15       14.23       11.95      1.13 o
  -2   5  15       25.14       24.79      1.44 o
  -1   5  15       64.33       70.38      1.94 o
   0   5  15       32.02       28.81      1.52 o
   1   5  15        0.60        0.57      0.60 o
   2   5  15       25.32       26.90      0.90 o
   3   5  15       28.62       28.15      1.15 o
   4   5  15        0.54        0.67      0.58 o
   5   5  15        1.29        1.26      0.46 o
  -7   6  15       11.76        8.92      0.60 o
  -6   6  15       51.02       48.69      1.24 o
  -2   6  15       16.68       19.14      0.96 o
  -1   6  15        5.41        4.05      0.77 o
   0   6  15        1.41        1.17      0.73 o
   1   6  15        0.20        0.50      0.61 o
 -14   0  16        4.89        4.79      0.54 o
 -13   0  16        1.48        2.05      0.67 o
 -12   0  16       50.25       62.46      2.02 o
 -11   0  16       59.42       66.90      2.25 o
 -10   0  16        3.10        2.40      1.02 o
  -9   0  16        4.68        4.41      0.72 o
  -8   0  16       91.07       87.87      2.61 o
  -7   0  16       21.19       25.93      1.69 o
  -6   0  16       98.12      109.62      3.10 o
  -5   0  16      211.25      244.56      4.60 o
  -4   0  16       76.05       69.87      2.56 o
  -3   0  16       33.85       30.71      1.83 o
  -2   0  16      945.86      951.99      6.06 o
  -1   0  16      974.99     1002.86      6.21 o
   0   0  16       16.26        8.86      0.90 o
   1   0  16       14.19       10.61      1.34 o
   2   0  16      137.40      112.67      2.84 o
   3   0  16        8.00        6.32      1.07 o
   4   0  16        7.90        3.78      0.87 o
   5   0  16       31.94       30.16      1.25 o
 -14   1  16        0.01       -0.09      0.37 o
 -13   1  16       10.63       10.70      0.69 o
 -12   1  16        0.05        0.11      0.48 o
 -11   1  16        6.55        5.84      0.70 o
 -10   1  16       46.44       46.71      1.37 o
  -9   1  16       97.18      103.20      1.94 o
  -8   1  16      108.27      107.62      2.50 o
  -7   1  16      124.26      101.76      2.00 o
  -6   1  16      998.02     1017.02      9.09 o
  -5   1  16      304.31      346.74      3.07 o
  -4   1  16       85.66       83.25      1.38 o
  -3   1  16        0.10        0.08      0.53 o
  -2   1  16        0.93        0.96      0.60 o
  -1   1  16      275.78      269.58      3.69 o
   0   1  16      117.49      110.77      1.76 o
   1   1  16      352.76      286.85      8.19 o
   2   1  16      161.23      161.46      3.38 o
   3   1  16       76.85       80.97      2.40 o
   4   1  16       30.08       35.67      1.66 o
   5   1  16        0.73        1.65      0.76 o
   6   1  16        0.20       -0.05      0.55 o
 -13   2  16        0.94        0.64      0.46 o
 -12   2  16       12.55       14.75      0.97 o
 -11   2  16       20.91       20.73      0.88 o
 -10   2  16       26.33       29.15      1.03 o
  -9   2  16        8.16        7.81      0.62 o
  -8   2  16        9.91       10.78      0.90 o
  -7   2  16        5.21        9.53      1.37 o
  -6   2  16      235.12      262.42      4.75 o
  -5   2  16       52.01       59.31      5.96 o
  -4   2  16       73.76       73.96      1.34 o
  -3   2  16      145.51      144.95      1.66 o
  -2   2  16      517.28      547.45      3.13 o
  -1   2  16       58.68       60.53      1.12 o
   0   2  16       79.82       64.40      1.13 o
   1   2  16       25.65       29.37      0.80 o
   2   2  16       65.16       59.02      1.51 o
   3   2  16        0.00        0.00      0.57 o
   4   2  16      111.84      108.78      2.36 o
   5   2  16       24.27       25.30      1.86 o
   6   2  16       12.15       11.53      0.58 o
   7   2  16        1.53        1.95      0.45 o
 -12   3  16        4.54        4.97      0.52 o
 -11   3  16        0.35        0.41      0.35 o
 -10   3  16        0.15       -0.43      0.43 o
  -9   3  16        5.97        6.49      0.60 o
  -8   3  16       16.63       16.19      0.95 o
  -7   3  16      170.77      161.03      2.59 o
  -6   3  16      186.45      190.46      4.01 o
  -5   3  16       95.75      116.39      3.17 o
  -4   3  16       44.33       40.58      1.31 o
  -3   3  16       30.10       29.22      1.15 o
  -2   3  16       10.55        6.98      0.61 o
  -1   3  16      223.49      218.10      2.38 o
   0   3  16       55.65       53.74      1.07 o
   1   3  16      146.32      136.45      1.58 o
   2   3  16        0.21        0.18      0.56 o
   3   3  16        0.86        1.53      0.99 o
   4   3  16        9.48        9.90      1.13 o
   5   3  16        6.40        5.75      0.86 o
   6   3  16        0.26       -0.09      0.56 o
   7   3  16        6.08        7.76      0.51 o
 -11   4  16        5.02        4.94      0.55 o
 -10   4  16       17.68       18.26      1.00 o
  -9   4  16        8.37       10.16      1.00 o
  -8   4  16       10.86       10.56      1.09 o
  -7   4  16        0.02        0.43      0.77 o
  -6   4  16       80.71       77.59      2.35 o
  -5   4  16       25.83       23.64      1.44 o
  -4   4  16       36.66       32.55      1.62 o
  -3   4  16      210.87      221.25      3.55 o
  -2   4  16       11.07       10.47      0.76 o
  -1   4  16       17.89       16.25      1.41 o
   0   4  16       20.64       17.20      0.90 o
   1   4  16        7.29        8.17      1.13 o
   2   4  16        0.00        1.25      0.89 o
   3   4  16       29.86       29.80      1.42 o
   4   4  16       49.73       52.34      1.56 o
   5   4  16        3.45        4.13      0.67 o
   6   4  16        0.99        1.08      0.43 o
  -9   5  16        3.03        3.04      0.47 o
  -8   5  16        1.94        1.51      0.62 o
  -7   5  16       22.45       23.68      1.22 o
  -6   5  16       28.21       27.04      0.87 o
  -5   5  16        5.07        4.99      0.52 o
  -4   5  16       31.54       29.35      1.09 o
   0   5  16        0.01       -0.31      0.81 o
   1   5  16        1.15        0.88      0.75 o
   2   5  16        0.34        0.24      0.54 o
   3   5  16        0.05        0.18      0.47 o
   4   5  16        0.03        0.58      0.37 o
 -13   1  17        2.96        3.36      0.51 o
 -12   1  17        0.02        0.06      0.40 o
 -11   1  17       18.45       20.08      0.87 o
 -10   1  17        1.86        1.43      0.46 o
  -9   1  17        0.78        1.28      0.51 o
  -8   1  17       14.22       12.55      0.83 o
  -7   1  17       12.09       13.41      1.32 o
  -6   1  17        1.86        2.04      0.75 o
  -5   1  17        2.54        2.28      0.61 o
  -4   1  17        4.24        4.89      0.65 o
  -3   1  17        3.62        4.24      0.56 o
  -2   1  17       53.06       55.95      1.64 o
  -1   1  17        0.47        0.26      0.54 o
   0   1  17       30.06       25.33      0.98 o
   1   1  17        9.15        8.11      0.72 o
   2   1  17        1.45        1.07      0.65 o
   3   1  17        0.35        0.38      0.59 o
   4   1  17        0.03       -0.63      0.77 o
   5   1  17        2.71        2.75      0.70 o
   6   1  17        0.01        0.43      0.58 o
   7   1  17        1.12        0.77      0.41 o
 -12   2  17        7.08        8.42      0.68 o
 -11   2  17        5.89        8.41      0.84 o
 -10   2  17        0.10       -0.08      0.46 o
  -9   2  17        4.59        4.63      0.51 o
  -8   2  17       23.76       17.21      0.95 o
  -7   2  17        6.29        4.96      1.10 o
  -6   2  17       11.02       11.81      1.39 o
  -5   2  17       74.99       80.33      2.77 o
  -4   2  17        4.35        4.17      0.63 o
  -3   2  17      155.40      149.89      1.68 o
  -2   2  17       79.45       81.95      1.28 o
  -1   2  17       21.20       18.91      0.71 o
   0   2  17       15.32       18.65      0.89 o
   1   2  17        2.46        2.95      0.43 o
   2   2  17       21.22       21.09      0.80 o
   3   2  17        1.32        0.60      0.46 o
   4   2  17       23.96       25.15      1.14 o
   5   2  17        5.38        7.42      0.97 o
   6   2  17        0.62        0.34      0.35 o
   7   2  17        2.99        2.52      0.40 o
 -11   3  17        7.58        6.51      0.64 o
 -10   3  17       10.30        9.27      1.48 o
  -9   3  17       23.36       26.82      1.19 o
  -8   3  17       22.85       20.59      0.83 o
  -7   3  17       99.04       99.53      1.69 o
  -6   3  17        7.12        5.04      0.62 o
  -5   3  17       13.49       13.16      1.30 o
  -4   3  17        1.41        1.13      0.63 o
  -3   3  17        3.83        2.74      0.71 o
  -2   3  17       90.61       88.56      2.87 o
  -1   3  17       20.48       19.71      0.96 o
   0   3  17       31.65       32.24      1.76 o
   1   3  17        5.59        5.96      1.19 o
   2   3  17        0.17       -0.14      1.00 o
   3   3  17        4.07        4.08      0.91 o
   4   3  17        2.33        2.56      0.78 o
   5   3  17        2.00        2.03      0.62 o
   6   3  17        4.53        4.70      0.48 o
 -10   4  17       12.03       10.39      0.68 o
  -9   4  17        0.63        0.32      0.54 o
  -8   4  17       18.68       16.69      1.11 o
  -7   4  17        0.84        0.95      0.68 o
  -6   4  17       26.36       28.37      1.39 o
  -5   4  17        2.60        3.50      0.82 o
  -4   4  17        7.70        8.81      0.94 o
  -3   4  17       51.18       50.74      1.62 o
  -2   4  17        7.75        5.88      0.70 o
  -1   4  17       10.60       10.99      1.02 o
   0   4  17       26.23       29.49      1.39 o
   1   4  17       12.04       13.05      1.07 o
   2   4  17        1.06        1.26      0.74 o
   3   4  17       18.23       15.56      0.96 o
   4   4  17        5.60        4.70      0.63 o
  -8   5  17       14.37       11.40      0.62 o
  -7   5  17       42.58       36.26      1.11 o
  -6   5  17       11.50       10.90      0.75 o
 -13   0  18        0.00        0.02      0.32 o
 -12   0  18       37.84       44.18      1.35 o
 -11   0  18        6.38        6.64      0.85 o
 -10   0  18       19.62       17.88      1.27 o
  -9   0  18      127.88      122.82      2.95 o
  -8   0  18       75.42       65.91      2.11 o
  -7   0  18        6.54        6.92      1.12 o
  -6   0  18      143.98      155.20      3.45 o
  -5   0  18       10.82       11.14      0.93 o
  -4   0  18        0.26        0.97      0.94 o
  -3   0  18        1.58        1.01      0.88 o
  -2   0  18       26.37       27.93      1.79 o
  -1   0  18       24.62       25.60      1.74 o
   0   0  18      134.68      115.18      3.14 o
   1   0  18      121.89      126.43      3.15 o
   2   0  18        3.19        4.79      0.99 o
   3   0  18       32.35       38.33      1.71 o
   4   0  18        3.52        7.95      0.93 o
   5   0  18       19.07       20.90      1.13 o
   6   0  18      126.76      140.97      2.20 o
 -12   1  18        0.64        0.87      0.49 o
 -11   1  18        0.04       -0.02      0.40 o
 -10   1  18        0.86        2.34      0.53 o
  -9   1  18        5.22        5.43      0.53 o
  -8   1  18        0.09       -0.04      0.63 o
  -7   1  18        1.72        4.58      0.73 o
  -6   1  18        0.34        0.77      0.72 o
  -5   1  18        3.26        4.42      1.21 o
  -4   1  18       39.50       41.91      1.17 o
  -3   1  18        0.09        0.05      0.53 o
  -2   1  18       16.61       16.57      0.73 o
  -1   1  18        9.76        9.69      0.74 o
   0   1  18      115.86      108.44      1.67 o
   1   1  18       61.00       51.85      1.33 o
   2   1  18        7.62        7.83      0.50 o
   3   1  18        2.58        3.02      0.46 o
   4   1  18        0.83        0.60      0.36 o
   5   1  18        0.94        0.99      0.40 o
   6   1  18       40.04       43.38      2.46 o
 -11   2  18        6.59        6.78      0.62 o
 -10   2  18        5.15        4.16      0.48 o
  -9   2  18       27.13       20.74      0.86 o
  -8   2  18       30.10       28.16      0.81 o
  -7   2  18        0.00        0.89      0.59 o
  -6   2  18        5.00        4.94      1.17 o
  -5   2  18       21.90       19.03      1.51 o
  -4   2  18       63.06       81.09      2.31 o
  -3   2  18       20.10       18.25      0.70 o
  -2   2  18       37.65       37.60      0.89 o
  -1   2  18       17.83       17.79      0.65 o
   0   2  18       75.62       76.36      1.10 o
   1   2  18       15.48       11.02      0.51 o
   2   2  18        6.53        8.57      0.55 o
   3   2  18        0.17        0.39      0.36 o
   4   2  18       19.03       24.16      0.79 o
   5   2  18       27.27       25.81      0.67 o
 -11   3  18        1.27        1.17      0.36 o
 -10   3  18        0.76        2.57      0.55 o
  -9   3  18       14.12       12.35      1.04 o
  -8   3  18       21.25       20.49      1.04 o
  -7   3  18        0.73       -0.08      0.41 o
  -6   3  18        5.26        3.06      0.48 o
  -5   3  18        6.23        6.30      0.59 o
  -4   3  18        6.05        5.67      1.00 o
  -3   3  18       27.78       25.22      0.99 o
  -2   3  18        0.25        0.35      0.52 o
  -1   3  18       36.88       37.43      1.25 o
   0   3  18       11.33       10.52      1.18 o
   1   3  18        3.57        3.07      0.96 o
   2   3  18        3.18        2.73      0.88 o
   3   3  18        8.38        8.43      0.87 o
   4   3  18        3.50        3.18      0.63 o
  -9   4  18        0.87        1.60      0.43 o
  -8   4  18        0.62        0.57      0.46 o
  -7   4  18       26.93       23.84      1.10 o
  -6   4  18        4.22        3.89      0.66 o
  -5   4  18       20.98       18.59      1.00 o
  -4   4  18       93.71      102.52      2.03 o
  -3   4  18       87.46       87.04      1.74 o
   0   4  18        4.57        4.24      0.76 o
   1   4  18        6.85        5.58      0.74 o
   2   4  18        2.71        2.59      0.57 o
   3   4  18        5.34        6.86      0.55 o
 -11   1  19        2.60        2.69      0.35 o
 -10   1  19        0.09       -0.02      0.39 o
  -9   1  19       13.91       15.95      0.66 o
  -8   1  19        2.41        2.40      0.45 o
  -7   1  19        2.91        2.59      0.59 o
  -6   1  19        4.80        5.32      0.74 o
  -5   1  19       30.27       28.95      1.29 o
  -4   1  19        7.51        9.54      0.83 o
  -3   1  19        1.02        1.17      0.49 o
  -2   1  19        0.53        0.95      0.47 o
  -1   1  19        0.72        0.69      0.46 o
   0   1  19        3.11        2.91      0.47 o
   1   1  19        3.88        4.12      0.46 o
   2   1  19        0.92        1.22      0.36 o
   3   1  19        2.05        1.74      0.42 o
   4   1  19        3.51        4.02      0.77 o
   5   1  19        6.51        5.54      0.51 o
 -10   2  19       58.24       54.95      0.91 o
  -9   2  19        0.53        0.32      0.57 o
  -8   2  19       19.02       19.35      0.80 o
  -7   2  19       15.67       17.91      1.30 o
  -6   2  19        8.47        8.79      1.12 o
  -5   2  19       63.94       70.17      1.50 o
  -4   2  19        0.19        1.03      0.89 o
  -3   2  19       44.04       48.99      2.42 o
  -2   2  19       12.75       15.24      0.65 o
  -1   2  19        0.08        0.05      0.33 o
   0   2  19       29.86       31.43      0.67 o
   1   2  19       19.47       18.23      0.75 o
   2   2  19        0.72        0.69      0.29 o
   3   2  19        0.50        0.66      0.24 o
  -9   3  19        7.05        9.72      0.70 o
  -8   3  19        1.41        1.24      0.58 o
  -7   3  19        1.99        1.60      0.69 o
  -6   3  19       16.85       16.34      1.10 o
  -5   3  19       33.84       30.38      1.40 o
  -4   3  19        1.61        4.25      0.76 o
  -3   3  19       16.19       19.66      1.10 o
  -2   3  19        0.61        0.46      0.53 o
  -1   3  19        9.13        7.04      0.73 o
   0   3  19        4.36        4.54      0.85 o
   1   3  19        1.27        2.02      0.70 o
   2   3  19        4.26        5.24      0.70 o
   3   3  19        7.68        8.48      0.60 o
  -7   4  19        3.25        2.81      0.53 o
  -6   4  19        1.89        1.70      0.40 o
  -5   4  19        0.86        0.84      0.37 o
  -4   4  19        8.89        7.27      0.51 o
 -10   0  20        4.37        3.23      0.55 o
  -9   0  20       74.25       78.68      1.84 o
  -8   0  20       17.05       21.02      1.18 o
  -7   0  20        0.15        1.62      0.74 o
  -6   0  20      161.21      175.33      3.13 o
  -5   0  20       42.04       52.00      1.92 o
  -4   0  20        5.25        6.01      1.03 o
  -3   0  20       96.09      123.28      1.97 o
  -2   0  20        0.09       -0.20      0.56 o
  -1   0  20        4.15        4.69      1.23 o
   0   0  20       13.09       13.78      0.73 o
   1   0  20       13.09       12.10      1.68 o
   2   0  20        2.50        1.53      0.37 o
   3   0  20       39.81       39.61      1.16 o
   4   0  20        0.28        0.69      0.31 o
 -10   1  20       62.77       71.34      1.00 o
  -9   1  20        2.84        3.14      0.42 o
  -8   1  20        1.70        1.86      0.35 o
  -7   1  20       30.02       31.28      0.79 o
  -6   1  20       42.80       42.25      1.15 o
  -5   1  20        1.69        2.44      0.61 o
  -4   1  20       43.00       53.25      1.34 o
  -3   1  20        0.20       -0.03      0.51 o
  -2   1  20        6.58        6.78      0.52 o
  -1   1  20        0.67        1.40      0.39 o
   0   1  20        2.75        4.24      0.42 o
   1   1  20        2.48        2.45      0.34 o
   2   1  20        7.23        8.65      0.49 o
   3   1  20       64.42       60.53      2.57 o
  -9   2  20       18.24       14.65      0.47 o
  -8   2  20        1.76        2.07      0.34 o
  -7   2  20        0.00       -0.02      0.36 o
  -6   2  20       24.61       26.13      1.30 o
  -5   2  20       21.94       23.39      1.27 o
  -4   2  20        3.90        4.25      0.58 o
  -3   2  20       57.05       71.14      1.93 o
  -2   2  20        0.08        0.46      0.56 o
  -1   2  20        7.79        6.17      0.48 o
   0   2  20        0.33        0.93      0.29 o
  -8   3  20        3.24        3.00      0.42 o
  -7   3  20        1.47        2.65      0.46 o
  -6   3  20        3.69        3.34      0.56 o
  -5   3  20        0.86        0.85      0.48 o
  -4   3  20       20.21       23.05      0.95 o
  -3   3  20        5.81        5.09      0.55 o
  -2   3  20        0.02        0.21      0.27 o
  -8   1  21        0.02        0.07      0.21 o
  -7   1  21        0.91        0.59      0.26 o
  -6   1  21        0.00        0.28      0.35 o
  -5   1  21        7.02        7.64      0.85 o
  -4   1  21        1.61        1.36      0.47 o
  -3   1  21        0.13        0.46      0.44 o
  -2   1  21        1.52        2.06      0.47 o
  -1   1  21        5.76        5.33      0.38 o
   0   1  21        2.05        1.87      0.31 o
   1   1  21        0.54        0.82      0.28 o
  -7   2  21        6.92        7.30      0.57 o
  -6   2  21       15.52       19.77      0.88 o
  -5   2  21        1.22        0.70      0.28 o
  -4   2  21        1.11        0.11      0.27 o
  -3   2  21        7.53        8.43      0.48 o
  -2   2  21        4.45        5.21      0.54 o
  -1   2  21        5.85        7.04      0.64 o
   0   2  21        2.46        1.76      0.45 o
  -6   0  22        1.03        0.79      0.36 o
  -5   0  22       59.25       76.94      1.05 o
  -4   0  22        0.74        0.86      0.46 o
  -3   0  22        9.90       11.57      0.70 o
  -2   0  22        7.60        9.41      0.61 o
  -5   1  22        0.00        0.28      0.36 o
  -4   1  22       31.06       41.33      0.75 o
  -3   1  22       59.91       68.08      0.92 o
  -2   1  22       20.42       21.58      0.79 o
 
